# Supplementary material for: Quantitative resistance to clubroot infection mediated by transgenerational epigenetic variation in Arabidopsis
Source: New Phytol. 2018 Nov 30;222(1):468–79. doi: 10.1111/nph.15579 (PMC6587750; doi:10.1111/nph.15579)
Supplement: Supplementary file 1 — Dataset S1 Location of segregating DNA sequence variants (SNP, indel, TE, SV) among the clubroot QTL intervals. [file NPH-222-468-s001.xlsx]

## Sheet: Title page
Quantitative resistance to clubroot infection mediated by transgenerational epigenetic variation in Arabidopsis
Benjamin Liégard, Victoire Baillet, Mathilde Etcheverry, Evens Joseph, Christine Lariagon, Jocelyne Lemoine, Aurélie Evrard, Vincent Colot, Antoine Gravot, Maria J. Manzanares-Dauleux, Mélanie Jubault
Article acceptance date: 26 October 2018

## Sheet: dataset
Supplemental Dataset S1: Location of segregating DNA sequence variants (SNP, indel, TE, SV) among the clubroot QTL intervals. 1 and 0 denote respectively the presence or absence of the variant in the epiRIL under scrutiny; het denotes heterozygosity, in black lack of evidence. * in the epiRIL name indicates that this line was not considered for TE detection.
Variant Type	Chromosome	Position	Ref	Alt	QTL interval	Nb of lines considered for variant detection	epiRIL8	epiRIL11*	epiRIL14	epiRIL18	epiRIL20*	epiRIL24	epiRIL36	epiRIL46	epiRIL52	epiRIL53	epiRIL54	epiRIL55	epiRIL60	epiRIL62	epiRIL64*	epiRIL69*	epiRIL70	epiRIL71	epiRIL73	epiRIL92	epiRIL93	epiRIL94	epiRIL95	epiRIL98	epiRIL99*	epiRIL101	epiRIL108	epiRIL112	epiRIL114	epiRIL118*	epiRIL122	epiRIL137	epiRIL144	epiRIL147	epiRIL148	epiRIL150	epiRIL159	epiRIL164	epiRIL166	epiRIL169	epiRIL170	epiRIL172	epiRIL183*
TE	Chr1	6617937	.	ATCOPIA78	Rbiepi-At1	102	0	NA	1	0	NA	0	0	1	0	1	0	0	1	1	NA	NA	0	0	0	0	0	0	0	0	NA	0	1	0	0	NA	0	0	0	0	0	0	0	0	0	0	0	0	NA
SNP	Chr1	7241579	G	A	Rbiepi-At1	122	0	0	1	1	1	0	0	1	0	1	1	1	1	1	0	1	0	0	0	1	0	0	0	0	1	0	1	0	0	0	0	0	1	het	0	1	0	0	1	1	1	0	0
SNP	Chr1	9497509	G	A	Pb1epi-At1, Rbiepi-At1, Lfi2epi-At1, Rbniepi-At1, ΔLfepi-At1	122	1	het	0	0	0	het	1	1	1	1	0	1	0	0	1	0	1	1	0	1	1	1	1	0	0	1	0	0	1	1	1	1	0	0	1	0	1	1	0	1	0	1	0
SNP	Chr1	9883998	G	A	Pb1epi-At1, Rbiepi-At1, Lfi1epi-At1, Lfi2epi-At1, Rbniepi-At1, ΔLfepi-At1	122	0	1	1	1	1	het	0	0	0	0	1	0	1	1	0	1	0	0	1	0	0	0	0	1	1	0	1	1	0	0	0	0	1	het	0	1	0	0	1	0	1	0	1
TE	Chr1	12177658	.	ATENSPM3/HELITRON	Pb1epi-At1, Rbiepi-At1, Lfi1epi-At1, Lfi2epi-At1, Rbniepi-At1, ΔLfepi-At1	102	0	NA	0	0	NA	0	0	0	0	0	0	0	1	0	NA	NA	0	1	0	1	0	0	0	het	NA	0	0	0	0	NA	0	0	0	0	0	0	0	0	0	0	0	0	NA
TE	Chr1	12617099	.	ATENSPM3/HELITRON	Pb1epi-At1, Rbiepi-At1, Lfi1epi-At1, Lfi2epi-At1, Rbniepi-At1, ΔLfepi-At1	102	0	NA	0	0	NA	0	0	0	0	0	0	0	0	0	NA	NA	0	1	0	1	NA	0	0	het	NA	0	0	0	0	NA	0	0	0	0	0	0	1	0	0	0	0	0	NA
Footprint	Chr1	12620247	C	CGTA	Pb1epi-At1, Rbiepi-At1, Lfi1epi-At1, Lfi2epi-At1, Rbniepi-At1, ΔLfepi-At1	122	0	0	0	0	0	0	0	0	0	0	0	0	1	0	0	0	0	0	0	0	0	0	0	0	0	0	0	0	0	0	0	0	0	0	0	0	0	0	0	0	0	0	0
SNP	Chr1	13033405	C	T	Pb1epi-At1, Rbiepi-At1, Lfi1epi-At1, Lfi2epi-At1, Rbniepi-At1, ΔLfepi-At1	122	1	0	1	1	NA	het	0	1	1	1	0	1	1	1	1	0	1	1	0	1	1	1	1	het	0	1	0	0	1	1	1	1	0	het	1	0	1	1	0	0	0	0	1
indel	Chr1	13908828	CA	C	Pb1epi-At1, Rbiepi-At1, Lfi1epi-At1, Lfi2epi-At1, Lfiepi-GTAt1, Rbniepi-At1, ΔLfepi-At1	122	1	0	1	1	0	het	0	1	1	1	0	1	1	1	1	0	1	1	0	1	1	1	1	het	0	1	0	0	1	1	1	1	0	het	1	0	1	1	0	0	0	0	0
SNP	Chr1	13967107	C	T	Pb1epi-At1, Rbiepi-At1, Lfi1epi-At1, Lfi2epi-At1, Lfiepi-GTAt1, Rbniepi-At1, ΔLfepi-At1	122	0	1	0	0	1	0	1	0	0	0	1	0	0	0	NA	1	0	0	1	0	0	0	0	het	1	0	1	1	0	0	0	0	1	het	0	1	0	0	1	1	1	1	1
SNP	Chr1	14023610	C	T	Pb1epi-At1, Rbiepi-At1, Lfi1epi-At1, Lfi2epi-At1, Lfiepi-GTAt1, Rbniepi-At1, ΔLfepi-At1	122	0	1	0	0	1	0	1	0	0	0	1	0	0	0	0	1	0	0	1	0	0	0	0	het	1	0	1	1	0	0	0	0	1	het	0	1	0	0	1	1	1	1	1
SNP	Chr1	14590272	T	C	Pb1epi-At1, Rbiepi-At1, Lfi1epi-At1, Lfi2epi-At1, Lfiepi-GTAt1, Rbniepi-At1, ΔLfepi-At1	122	1	0	0	1	0	0	0	1	0	0	0	0	1	0	1	0	1	1	0	1	1	0	0	het	0	1	0	0	1	1	0	het	0	het	1	1	0	0	0	0	0	0	0
SNP	Chr1	15509104	G	A	Pb1epi-At1, Rbiepi-At1, Lfi1epi-At1, Lfi2epi-At1, Lfiepi-GTAt1, Rbniepi-At1, ΔLfepi-At1	122	0	1	0	0	1	0	1	NA	0	0	1	0	0	0	0	1	0	0	1	0	0	0	0	NA	1	0	1	1	0	0	0	0	1	het	0	0	0	0	1	1	1	1	1
indel	Chr1	15935454	TGGTGAAG	T	Pb1epi-At1, Rbiepi-At1, Lfi1epi-At1, Lfi2epi-At1, Lfiepi-GTAt1, Rbniepi-At1, ΔLfepi-At1	122	1	0	1	1	0	1	0	1	1	1	0	1	1	1	1	0	1	1	0	1	1	1	1	het	0	1	0	0	1	1	1	1	1	het	1	1	1	1	0	0	0	0	0
indel	Chr1	15972511	AT	A	Pb1epi-At1, Rbiepi-At1, Lfi1epi-At1, Lfi2epi-At1, Lfiepi-GTAt1, Rbniepi-At1, ΔLfepi-At1	122	0	1	0	0	1	0	1	0	0	0	1	0	0	0	0	1	0	0	1	0	0	0	0	NA	1	0	1	1	0	0	0	0	0	het	0	0	0	0	1	1	1	1	1
TE	Chr1	16836944	.	ATENSPM3	Pb1epi-At1, Rbiepi-At1, Lfi1epi-At1, Lfi2epi-At1, Lfiepi-GTAt1, Rbniepi-At1, ΔLfepi-At1	102	1	NA	0	0	NA	0	0	1	0	0	0	0	0	0	NA	NA	0	0	0	0	0	0	0	0	NA	0	0	0	0	NA	0	0	0	0	0	0	0	0	0	0	0	0	NA
indel	Chr1	17863273	TC	T	Rbiepi-At1, Lfi2epi-At1, Lfiepi-GTAt1,Lfniepi-At1, Rbniepi-At1, ΔLfepi-At1	122	1	0	1	1	0	1	0	1	1	1	0	1	1	1	1	0	1	1	0	1	1	1	1	het	1	1	0	0	1	1	1	1	1	0	1	1	1	1	0	0	0	0	0
SNP	Chr1	18002233	T	C	Rbiepi-At1, Lfi2epi-At1, Lfiepi-GTAt1,Lfniepi-At1, Rbniepi-At1, ΔLfepi-At1	122	0	1	0	0	1	0	1	0	0	0	1	0	0	0	0	1	0	0	1	0	0	0	0	0	0	0	1	1	0	0	0	0	0	1	0	0	0	0	1	1	1	1	1
SNP	Chr1	18173880	C	T	Rbiepi-At1, Lfi2epi-At1, Lfiepi-GTAt1,Lfniepi-At1, Rbniepi-At1, ΔLfepi-At1	122	0	1	0	0	1	0	1	0	0	0	1	0	0	0	0	1	0	0	1	0	0	0	0	0	0	0	1	1	0	0	0	0	0	1	0	0	0	0	1	1	1	1	1
TE	Chr1	20150892	.	ATENSPM3/HELITRON	Rbiepi-At1, Lfi2epi-At1, Lfiepi-GTAt1,Lfniepi-At1, Rbniepi-At1, ΔLfepi-At1	102	1	NA	0	0	NA	0	0	0	0	0	0	0	0	0	NA	NA	0	0	0	0	0	0	0	0	NA	0	0	0	0	NA	0	0	0	0	0	0	0	0	0	0	0	0	NA
SNP	Chr1	20362809	G	A	Rbiepi-At1, Lfi2epi-At1, Lfiepi-GTAt1,Lfniepi-At1, Rbniepi-At1, ΔLfepi-At1	122	0	1	0	0	1	1	1	0	0	0	1	0	0	0	0	1	0	0	1	0	0	0	0	0	0	0	1	1	0	0	0	0	0	1	0	0	1	0	1	1	1	1	1
SNP	Chr1	21675141	G	A	Rbiepi-At1	122	0	het	0	0	1	1	1	0	0	0	0	0	0	0	0	1	0	0	1	0	0	1	0	0	0	1	1	1	0	0	0	0	0	0	0	0	0	0	1	0	1	1	1
TE	Chr2	10506856	.	ATENSPM3/ATLANTYS	Rbiepi-At2a	106	0	NA	1	0	NA	0	0	0	0	0	0	0	0	0	NA	NA	0	1	0	0	0	1	0	1	NA	0	0	0	0	NA	0	0	0	0	0	0	0	0	0	0	0	0	NA
SNP	Chr2	11434437	A	C	Rbiepi-At2a	122	1	het	0	0	1	0	1	1	0	1	0	0	1	0	NA	0	0	1	0	1	1	1	1	1	0	1	0	1	1	1	1	1	0	het	1	1	het	1	1	0	0	0	1
TE	Chr2	12762111	.	ATENSPM3	Rbiepi-At2b	102	1	NA	0	0	NA	0	0	0	0	0	0	0	0	0	NA	NA	0	0	0	0	0	0	0	0	NA	0	0	0	0	NA	0	0	0	0	0	0	0	1	0	0	0	0	NA
SNP	Chr3	3666840	A	G	Lfiepi-GTAt3	122	1	het	0	0	1	1	0	0	0	het	1	0	0	1	1	1	1	0	1	1	1	0	1	het	1	1	1	1	1	1	1	0	0	het	1	1	1	0	0	0	1	1	1
SNP	Chr3	4740011	C	T	Lfiepi-GTAt3	122	1	het	0	0	1	1	0	0	0	het	1	0	0	1	1	1	1	0	1	1	1	0	1	het	1	1	1	1	1	1	1	0	1	het	1	1	1	0	0	0	1	1	0
TE	Chr3	5595169	.	ATENSPM3	Lfiepi-GTAt3	102	0	NA	0	0	NA	0	0	0	0	0	0	0	0	0	NA	NA	0	0	0	0	0	0	0	0	NA	0	1	0	0	NA	0	0	0	het	0	1	0	0	0	0	0	1	NA
Footprint	Chr3	5595169	C	CTTAA	Lfiepi-GTAt3	122	0	0	0	0	0	0	0	0	0	0	0	0	0	0	0	0	0	0	0	0	0	0	0	0	0	0	0	0	0	0	0	0	0	0	0	0	1	0	0	0	0	0	0
Footprint	Chr3	5595169	C	CTTA	Lfiepi-GTAt3	122	0	0	0	0	0	0	0	0	0	0	0	0	0	0	0	0	0	0	0	0	0	0	0	0	0	0	0	0	0	0	0	0	1	0	0	0	0	0	0	0	0	0	0
SNP	Chr3	8547929	G	A	Lfiepi-GTAt3, ΔLfepi-At3	122	1	0	0	0	1	0	1	0	0	het	1	0	0	1	0	0	0	0	1	1	1	0	1	1	1	1	1	1	1	1	1	1	1	het	1	1	1	0	0	0	1	1	0
TE	Chr3	8759468	.	ATCOPIA78	Lfiepi-GTAt3, ΔLfepi-At3	102	0	NA	1	1	0	1	1	1	1	1	0	1	1	0	NA	NA	0	1	0	0	0	0	0	1	NA	0	1	0	0	NA	0	0	0	1	0	0	0	0	1	0	0	0	NA
indel	Chr3	9589063	TA	T	Lfiepi-GTAt3, ΔLfepi-At3	122	0	1	1	1	1	1	0	1	1	het	0	0	0	0	NA	1	1	1	0	0	0	1	0	1	0	0	0	1	0	0	0	0	0	1	0	1	1	1	1	1	0	0	1
SNP	Chr3	9858537	T	C	Lfiepi-GTAt3, Rbiepi-GTAt3, ΔLfepi-At3	122	0	1	1	1	1	1	0	1	1	het	0	1	0	0	1	1	1	1	0	0	0	1	0	1	0	0	0	1	0	0	0	0	0	1	0	1	1	1	1	1	0	0	1
SNP	Chr3	10202051	A	G	Lfiepi-GTAt3, Rbiepi-GTAt3, ΔLfepi-At3	122	1	0	0	0	0	1	1	0	0	het	1	0	1	1	0	0	0	0	1	1	1	0	1	0	1	1	1	0	1	1	1	1	1	0	1	0	0	0	0	0	1	1	0
SNP	Chr3	10743038	G	A	Lfiepi-GTAt3, Rbiepi-GTAt3, ΔLfepi-At3	122	0	0	1	1	1	0	0	1	1	1	0	1	1	0	1	1	0	1	0	0	0	1	0	1	0	0	0	1	0	0	0	0	0	1	0	1	1	1	1	1	0	0	1
SNP	Chr3	13092809	C	T	Lfiepi-GTAt3, Rbiepi-GTAt3, Lfi2epi-At3, Lfi1epi-At3, ΔLfepi-At3	122	0	0	0	0	0	het	0	0	0	0	0	0	0	0	0	0	0	0	0	0	0	0	0	0	1	0	0	0	0	1	1	0	1	0	0	het	0	0	0	0	0	0	0
SNP	Chr3	14288480	A	T	Lfiepi-GTAt3, Rbiepi-GTAt3, Lfi2epi-At3, Lfi1epi-At3, ΔLfepi-At3	122	0	1	1	0	1	het	0	1	1	1	0	1	1	0	1	1	0	1	0	0	0	1	0	1	0	0	0	1	0	0	0	0	0	1	0	het	1	1	1	1	1	1	1
SNP	Chr3	14509867	G	T	Lfiepi-GTAt3, Rbiepi-GTAt3, Lfi2epi-At3, Lfi1epi-At3, ΔLfepi-At3	122	1	0	0	1	0	het	1	0	0	0	1	0	0	1	0	0	1	0	1	1	1	0	1	0	1	1	1	0	1	1	1	1	1	0	1	het	0	0	0	0	0	0	0
SNP	Chr3	14518339	C	G	Lfiepi-GTAt3, Rbiepi-GTAt3, Lfi2epi-At3, Lfi1epi-At3, ΔLfepi-At3	122	1	0	0	1	0	het	1	0	0	0	1	0	0	1	0	0	1	0	1	1	1	0	1	0	1	1	1	0	1	1	1	1	1	0	1	het	0	0	0	0	0	0	0
SNP	Chr3	14530903	G	A	Lfiepi-GTAt3, Rbiepi-GTAt3, Lfi2epi-At3, Lfi1epi-At3, ΔLfepi-At3	122	1	0	0	1	0	het	1	0	0	0	1	0	0	1	0	0	1	0	1	1	1	0	1	0	1	1	1	0	1	1	1	1	1	0	1	het	0	0	0	0	0	0	0
SNP	Chr3	14545591	C	A	Lfiepi-GTAt3, Rbiepi-GTAt3, Lfi2epi-At3, Lfi1epi-At3, ΔLfepi-At3	122	1	0	0	1	0	het	1	0	0	0	1	0	0	1	NA	0	1	0	1	1	1	0	1	0	1	1	1	0	1	1	1	1	1	0	1	het	0	0	0	0	0	0	0
SNP	Chr3	15861145	C	T	Lfiepi-GTAt3, Rbiepi-GTAt3, Lfi2epi-At3, Lfi1epi-At3, Lfniepi-At3, ΔLfepi-At3	122	0	1	1	0	1	het	0	1	1	1	0	1	1	0	1	1	0	1	0	0	0	1	0	1	0	0	0	1	0	0	0	0	0	1	0	0	1	1	1	1	1	1	1
SNP	Chr3	16205156	C	T	Lfiepi-GTAt3, Rbiepi-GTAt3, Lfi2epi-At3, Lfniepi-At3, ΔLfepi-At3	122	0	1	1	0	1	het	0	1	1	1	0	0	1	0	NA	1	0	1	0	0	0	1	0	1	0	0	0	0	0	0	0	0	0	1	0	0	1	1	1	1	1	1	1
SNP	Chr3	18112512	G	A	Lfiepi-GTAt3, ΔLfepi-At3	122	0	1	0	0	1	0	0	1	1	1	0	0	1	0	1	1	0	1	1	0	0	1	0	1	0	0	0	0	0	0	0	0	0	1	0	1	1	1	1	1	1	1	1
SNP	Chr3	18253358	C	G	Lfiepi-GTAt3, ΔLfepi-At3	122	0	1	0	0	1	0	0	1	1	1	0	0	1	0	1	1	0	1	1	0	0	1	0	1	0	0	0	0	0	0	0	0	0	1	0	1	1	1	1	1	1	1	1
SNP	Chr3	20306786	C	T	Lfiepi-GTAt3	122	1	0	1	1	0	0	1	0	0	0	0	1	0	1	0	0	1	1	0	1	1	0	1	0	1	0	0	1	1	1	1	1	0	0	1	0	0	1	1	0	0	0	0
SNP	Chr4	2834559	G	A	Pb1epi-At4, Pbepi-GTAt4a	122	0	0	1	1	1	1	0	0	0	1	1	0	0	0	0	1	0	0	1	0	0	1	0	0	1	1	0	0	0	1	0	0	1	het	1	0	1	0	0	1	1	0	0
SNP	Chr4	2920544	G	A	Pb1epi-At4, Pbepi-GTAt4a	122	1	1	0	0	0	1	1	1	1	0	0	1	1	1	NA	0	1	1	0	1	1	0	1	1	0	0	1	1	1	0	1	1	0	het	0	1	0	1	1	0	0	1	1
SNP	Chr4	3318778	C	G	Pb1epi-At4, Pbepi-GTAt4a	122	1	1	0	0	0	1	1	1	1	0	0	1	1	1	1	0	1	1	0	1	1	0	1	1	0	0	1	1	1	0	1	1	0	het	0	1	0	1	1	0	0	1	1
SNP	Chr4	4474111	ACCAGAT	A	Pb1epi-At4, Pbepi-GTAt4a	122	0	0	1	1	NA	1	0	0	0	1	1	0	0	0	0	1	0	0	1	0	0	1	0	0	1	1	0	0	0	1	0	0	1	het	1	0	1	0	0	1	1	0	0
SNP	Chr4	5115842	T	A	Pb1epi-At4, Pbepi-GTAt4a	122	1	1	0	0	0	0	1	het	1	0	0	1	1	1	NA	0	1	1	0	1	1	0	1	1	0	0	1	1	1	0	1	1	0	het	0	1	0	1	1	0	0	1	1
indel	Chr4	7214677	C	CATTATTTGT	Rbiepi-At4, Pb2epi-At4, Pbepi-GTAt4b, Pbepi-GTAt4a	122	0	1	1	0	1	1	0	0	0	1	1	0	0	1	NA	1	0	0	0	0	0	1	0	0	1	0	1	1	0	1	0	1	het	het	1	0	1	0	0	1	1	0	0
SNP	Chr4	7344157	C	A	Rbiepi-At4, Pb2epi-At4, Pbepi-GTAt4b, Pbepi-GTAt4a	122	0	1	1	0	NA	1	0	0	0	1	1	0	0	1	0	1	0	0	0	0	0	1	0	0	1	0	1	1	0	1	0	1	het	het	1	0	1	0	0	1	1	0	0
indel	Chr4	7652616	AC	A	Rbiepi-At4, Pb2epi-At4, Pbepi-GTAt4b, Pbepi-GTAt4a	122	1	0	0	1	0	0	1	1	1	0	0	0	1	0	1	0	1	1	1	het	het	0	1	1	0	0	0	0	0	0	1	0	0	het	0	0	0	0	0	0	0	1	0
indel	Chr4	7750735	G	GT	Rbiepi-At4, Pb2epi-At4, Pbepi-GTAt4b, Pbepi-GTAt4a	122	1	0	0	1	0	0	1	1	1	0	0	1	1	0	NA	0	1	1	1	het	het	0	1	1	0	1	0	0	1	0	1	0	het	het	0	0	0	1	1	0	0	1	0
SNP	Chr4	7944780	G	A	Rbiepi-At4, Pb2epi-At4, Pbepi-GTAt4b, Pbepi-GTAt4a	122	0	1	1	0	NA	1	1	0	0	1	1	0	0	1	0	1	0	0	0	NA	0	1	0	NA	1	0	1	1	0	1	0	1	het	het	1	1	1	0	0	0	1	0	1
TE	Chr4	9650119	.	ATCOPIA93	Pb2epi-At4, Rbniepi-At4	102	0	NA	0	1	NA	0	0	0	0	0	0	1	1	0	NA	NA	0	0	1	1	0	0	1	1	NA	0	0	0	0	NA	1	0	0	0	0	0	0	0	0	0	0	1	NA
SNP	Chr4	10012411	A	G	Pb2epi-At4, Rbniepi-At4	122	1	0	0	1	0	0	0	0	0	0	0	1	1	0	0	0	0	0	1	het	1	0	1	1	0	1	0	0	1	0	1	0	0	het	0	0	0	1	1	1	0	1	0
SNP	Chr4	10291133	A	T	Pb2epi-At4, Rbniepi-At4	122	0	1	1	0	1	1	1	1	1	1	1	1	0	1	1	1	1	1	0	1	0	1	0	0	1	0	1	1	0	1	0	1	1	het	0	1	1	0	0	0	1	0	1
SNP	Chr5	4896800	G	A	Lfi1epi-At5, Lfniepi-At5	122	1	0	0	1	0	0	1	0	0	het	1	1	0	1	1	1	0	1	0	1	1	0	1	1	0	1	0	1	1	1	1	1	1	het	het	0	0	0	0	1	1	1	1
TE	Chr5	6357944	.	ATCOPIA78	Lfi1epi-At5, Lfniepi-At5	102	0	NA	1	0	NA	0	0	1	1	1	0	0	0	0	NA	NA	0	0	1	0	0	0	0	0	NA	0	1	0	0	NA	0	0	0	0	0	0	0	0	1	0	0	0	NA
SNP	Chr5	7980674	A	T	Lfi1epi-At5, Lfniepi-At5	122	0	1	0	het	1	1	0	0	0	het	0	0	1	1	1	0	0	0	1	0	0	1	0	0	0	0	1	1	0	NA	0	NA	0	het	1	1	1	het	1	0	0	0	het
SNP	Chr5	8654576	G	C	Lfi1epi-At5	122	0	1	0	het	1	1	0	0	0	het	0	0	1	1	1	0	0	0	1	0	0	1	0	0	het	0	1	1	0	0	0	1	0	het	1	1	1	1	1	0	0	0	het
indel	Chr5	8872537	TG	T	Lfi1epi-At5	122	1	0	1	het	0	0	1	1	1	het	1	1	1	0	0	1	1	1	0	1	1	0	1	1	1	1	0	0	1	1	1	0	1	het	0	0	0	0	0	1	1	1	het
SNP	Chr5	9381623	C	A	Lfi1epi-At5	122	0	1	0	het	1	1	0	0	0	0	0	0	0	1	1	0	0	0	1	0	0	1	0	0	het	0	1	1	0	0	0	1	0	het	1	0	1	1	1	0	0	0	het
SNP	Chr5	10075739	G	A	Lfi1epi-At5, ΔLfepi-At5	122	1	0	1	het	0	0	1	1	1	1	0	1	1	0	0	1	1	1	0	1	1	1	1	1	0	1	0	0	1	1	1	0	1	het	0	1	0	0	0	1	1	1	het
SNP	Chr5	10214637	G	A	Lfi1epi-At5, ΔLfepi-At5	122	1	0	1	het	0	0	1	1	1	1	0	1	1	0	0	1	1	1	0	1	1	1	1	1	0	1	0	0	1	1	1	0	1	het	0	1	0	0	0	1	1	1	het
SNP	Chr5	11645737	T	C	Lfi1epi-At5, ΔLfepi-At5	122	1	0	1	het	0	0	1	1	1	1	0	1	1	0	0	1	1	1	0	1	1	1	1	1	0	1	0	0	1	1	1	0	1	het	0	1	0	0	0	1	1	1	het
SNP	Chr5	12506158	G	A	Lfi1epi-At5, ΔLfepi-At5	122	0	1	0	het	1	1	0	0	0	0	1	0	0	1	1	0	0	0	1	0	0	0	0	0	1	0	1	1	0	0	0	1	0	het	1	0	1	1	1	0	0	0	het
SNP	Chr5	14215841	A	T	Lfi1epi-At5, ΔLfepi-At5	122	0	1	0	het	1	1	0	0	0	0	1	0	0	1	1	0	0	1	1	0	0	0	0	0	1	0	1	1	0	0	0	1	0	0	1	0	1	1	1	0	0	0	1
SNP	Chr5	14240551	T	A	Lfi1epi-At5, ΔLfepi-At5	122	0	1	0	het	1	1	0	0	0	0	1	0	0	1	1	0	0	1	1	0	0	0	0	0	1	0	1	1	0	0	0	1	0	0	1	0	1	1	1	0	0	0	1
SNP	Chr5	15070083	T	C	Lfi1epi-At5, ΔLfepi-At5	122	1	0	1	het	0	0	1	1	1	0	0	1	1	0	0	1	1	0	0	1	1	1	1	1	0	1	0	0	1	1	1	0	1	1	0	1	0	0	0	1	1	1	0
indel	Chr5	15431687	G	GT	Lfi1epi-At5, ΔLfepi-At5	122	1	0	1	0	0	0	1	1	1	0	0	1	1	0	0	1	1	0	0	1	1	1	1	1	0	1	0	0	1	1	1	0	1	1	0	1	0	0	0	1	1	1	0
[truncated: 79 more columns]
