# Supplementary material for: Quantitative resistance to clubroot infection mediated by transgenerational epigenetic variation in Arabidopsis
Source: New Phytol. 2018 Nov 30;222(1):468–79. doi: 10.1111/nph.15579 (PMC6587750; doi:10.1111/nph.15579)
Supplement: Supplementary file 2 — Dataset S2 Statistic analysis of TE and sequence variant effect compared to methylated markers on QTLepi detection for each trait study. [file NPH-222-468-s002.xlsx]

## Sheet: Title page
Quantitative resistance to clubroot infection mediated by transgenerational epigenetic variation in Arabidopsis
Benjamin Liégard, Victoire Baillet, Mathilde Etcheverry, Evens Joseph, Christine Lariagon, Jocelyne Lemoine, Aurélie Evrard, Vincent Colot, Antoine Gravot, Maria J. Manzanares-Dauleux, Mélanie Jubault
Article acceptance date: 26 October 2018

## Sheet: Dataset
Supporting Information Dataset S2: Statistic analysis of TE and sequence variant effect compared to methylated markers on QTLepi detection for each trait study. Trait indicates the phenotypic trait used for the analysis. Growth room gives the number of the growth room where the phenotypic data were obtained. QTL type indicates if the effect tested includes (GT) or not (G) an interaction between t…
Trait	Growth room	QTL type	n	Model I	Model II									p-value β1	p-value β2	p-value β3	p-value β4	p-value β5	F-statistic Model II	p-value Model II	Adjusted R2
Lfi	1	G	123	Marker	yi = β0 + β1g(MM52)i + β2g(MM427)i + β3g(MM728)i + εi									8.24094e-08	1.29659e-07	5.43001e-05			30.8753	7.78483e-15	0.437687
			123	SNP	yi = β0 + β1g(SNP_9883998)i + β2g(MM427)i + β3g(MM728)i + εi									0.00320887	1.86752e-06	0.000190467			20.5949	1.15542e-10	0.359663
					yi = β0 + β1g(SNP_13033405)i + β2g(MM427)i + β3g(MM728)i + εi									9.30207e-05	9.31096e-07	0.000238625			21.5103	4.8935e-11	0.369739
					yi = β0 + β1g(SNP_13967107)i + β2g(MM427)i + β3g(MM728)i + εi									4.18769e-05	3.80776e-07	0.000271089			23.6591	6.50755e-12	0.390034
					yi = β0 + β1g(SNP_14023610)i + β2g(MM427)i + β3g(MM728)i + εi									4.14782e-05	3.26343e-07	0.000224944			23.8814	5.06256e-12	0.390125
					yi = β0 + β1g(SNP_14590272)i + β2g(MM427)i + β3g(MM728)i + εi									1.20021e-05	2.4569e-07	0.000165035			26.0587	7.76849e-13	0.413245
					yi = β0 + β1g(SNP_15509104)i + β2g(MM427)i + β3g(MM728)i + εi									2.33432e-05	2.21128e-07	0.000648379			23.7522	5.41326e-12	0.386724
					yi = β0 + β1g(MM52)i + β2g(SNP_13092809)i + β3g(MM728)i + εi									3.28596e-07	1.47007e-06	0.000149052			27.4054	2.02831e-13	0.419008
					yi = β0 + β1g(MM52)i + β2g(SNP_14288480)i + β3g(MM728)i + εi									1.68951e-05	0.000372982	6.96422e-05			22.1507	2.16056e-11	0.366224
					yi = β0 + β1g(MM52)i + β2g(SNP_14509867)i + β3g(MM728)i + εi									1.68951e-05	0.000372982	6.96422e-05			22.1507	2.16056e-11	0.366224
					yi = β0 + β1g(MM52)i + β2g(SNP_14518339)i + β3g(MM728)i + εi									1.68951e-05	0.000372982	6.96422e-05			22.1507	2.16056e-11	0.366224
					yi = β0 + β1g(MM52)i + β2g(SNP_14530903)i + β3g(MM728)i + εi									1.68951e-05	0.000372982	6.96422e-05			22.1507	2.16056e-11	0.366224
					yi = β0 + β1g(MM52)i + β2g(SNP_14545591)i + β3g(MM728)i + εi									1.64168e-05	0.000498484	8.6755e-05			22.004	2.58899e-11	0.366708
					yi = β0 + β1g(MM52)i + β2g(SNP_15861145)i + β3g(MM728)i + εi									9.59674e-06	8.62721e-05	0.000190404			23.6311	4.99001e-12	0.377306
					yi = β0 + β1g(MM52)i + β2g(MM427)i + β3g(SNP_4896800)i + εi									1.34679e-06	9.57347e-08	0.0240778			21.6508	4.29389e-11	0.371257
					yi = β0 + β1g(MM52)i + β2g(MM427)i + β3g(SNP_7980674)i + εi									2.23808e-06	3.73927e-06	0.000271781			22.7993	1.81974e-11	0.392195
					yi = β0 + β1g(MM52)i + β2g(MM427)i + β3g(SNP_8654576)i + εi									6.58961e-07	6.27867e-07	3.38718e-05			27.9316	1.66464e-13	0.432389
					yi = β0 + β1g(MM52)i + β2g(MM427)i + β3g(SNP_9381623)i + εi									4.38455e-07	4.75733e-07	0.000880323			25.9772	7.43805e-13	0.408165
					yi = β0 + β1g(MM52)i + β2g(MM427)i + β3g(SNP_10075739)i + εi									9.50467e-07	1.09665e-07	0.000285575			27.2753	2.26913e-13	0.41785
					yi = β0 + β1g(MM52)i + β2g(MM427)i + β3g(SNP_10214637)i + εi									5.99807e-07	1.03215e-07	0.00024133			27.8763	1.27341e-13	0.421031
					yi = β0 + β1g(MM52)i + β2g(MM427)i + β3g(SNP_11645737)i + εi									7.16256e-07	5.70771e-08	0.000444176			27.2194	2.24427e-13	0.415229
					yi = β0 + β1g(MM52)i + β2g(MM427)i + β3g(SNP_12506158)i + εi									7.16256e-07	5.70771e-08	0.000444176			27.2194	2.24427e-13	0.415229
					yi = β0 + β1g(MM52)i + β2g(MM427)i + β3g(SNP_14215841)i + εi									7.54133e-07	3.92012e-08	0.00021723			27.8999	1.24785e-13	0.421237
					yi = β0 + β1g(MM52)i + β2g(MM427)i + β3g(SNP_14240551)i + εi									3.92093e-07	3.01705e-08	0.000175982			28.8491	4.89675e-14	0.425195
					yi = β0 + β1g(MM52)i + β2g(MM427)i + β3g(SNP_15070083)i + εi									7.21674e-07	3.1588e-08	9.89124e-05			30.0528	2.0241e-14	0.439457
			123	Indel	yi = β0 + β1g(indel_13908828)i + β2g(MM427)i + β3g(MM728)i + εi									4.42257e-05	3.15579e-07	0.000365221			23.475	7.68584e-12	0.388177
					yi = β0 + β1g(indel_15935454)i + β2g(MM427)i + β3g(MM728)i + εi									0.000149701	8.3715e-07	0.000517428			21.863	3.08575e-11	0.367262
					yi = β0 + β1g(indel_15972511)i + β2g(MM427)i + β3g(MM728)i + εi									0.000173959	1.99777e-06	0.000168525			20.7677	9.4134e-11	0.359503
					yi = β0 + β1g(MM52)i + β2g(MM427)i + β3g(Indel_8872537)i + εi									9.96596e-07	1.96681e-06	6.47262e-05			28.0903	1.27971e-13	0.42936
					yi = β0 + β1g(MM52)i + β2g(MM427)i + β3g(Indel_15431687)i + εi									3.55658e-07	1.58168e-08	0.000417172			29.6092	3.13345e-14	0.437946
			123	TE	yi = β0 + β1g(TE_12177658)i + β2g(MM427)i + β3g(MM728)i + εi									0.0507979	4.14079e-05	0.000140475			13.6713	1.69378e-07	0.299342
					yi = β0 + β1g(TE_12617099)i + β2g(MM427)i + β3g(MM728)i + εi									0.120727	2.41758e-05	6.33599e-05			14.731	6.13569e-08	0.319792
					yi = β0 + β1g(TE_16836944)i + β2g(MM427)i + β3g(MM728)i + εi									0.0382097	0.000125843	0.000130561			14.3006	8.42159e-08	0.304481
					yi = β0 + β1g(MM52)i + β2g(MM427)i + β3g(TE_6357944)i + εi									3.94553e-06	5.44884e-06	0.00220818			20.3109	2.57122e-10	0.383386
			123	Footprint	yi = β0 + β1g(Footprint_12620247)i + β2g(MM427)i + β3g(MM728)i + εi									0.0705661	5.41022e-06	8.35882e-06			17.3364	2.16059e-09	0.30592
			123	Marker + SNP	yi = β0 + β1g(MM52)i + β2g(SNP_9883998)i +β3g(MM427)i + β4g(MM728)i + εi									9.57837e-05	0.322607	5.44134e-07	0.000144571		21.713	3.3927e-13	0.443457
					yi = β0 + β1g(MM52)i + β2g(SNP_13033405)i + β3g(MM427)i + β4g(MM728)i + εi									0.000449052	0.110055	3.77253e-07	0.000301406		21.183	6.05836e-13	0.437367
					yi = β0 + β1g(MM52)i + β2g(SNP_13967107)i + β3g(MM427)i + β4g(MM728)i + εi									0.000469677	0.181745	1.1754e-07	0.000305614		22.9127	8.68012e-14	0.454503
					yi = β0 + β1g(MM52)i + β2g(SNP_14023610)i + β3g(MM427)i + β4g(MM728)i + εi									0.000577291	0.181922	1.0036e-07	0.000228592		22.9006	8.18776e-14	0.452129
					yi = β0 + β1g(MM52)i + β2g(SNP_14590272)i + β3g(MM427)i + β4g(MM728)i + εi									0.0339648	0.911291	3.0072e-07	8.35316e-05		21.3325	4.81618e-13	0.436851
					yi = β0 + β1g(MM52)i + β2g(SNP_15509104)i + β3g(MM427)i + β4g(MM728)i + εi									0.000517143	0.136218	7.18905e-08	0.000486296		22.8682	7.90252e-14	0.449557
					yi = β0 + β1g(MM52)i + β2g(MM427)i + β3g(SNP_13092809)i + β4g(MM728)i + εi									1.23571e-07	0.0249885	0.320016	7.62285e-05		22.5946	9.91875e-14	0.444386
					yi = β0 + β1g(MM52)i + β2g(MM427)i + β3g(SNP_14288480)i + β4g(MM728)i + εi									3.77489e-07	2.97482e-05	0.0988948	0.000126947		23.934	2.18702e-14	0.45646
					yi = β0 + β1g(MM52)i + β2g(MM427)i + β3g(SNP_14509867)i + β4g(MM728)i + εi									3.77489e-07	2.97482e-05	0.0988948	0.000126947		23.934	2.18702e-14	0.45646
					yi = β0 + β1g(MM52)i + β2g(MM427)i + β3g(SNP_14518339)i + β4g(MM728)i + εi									3.77489e-07	2.97482e-05	0.0988948	0.000126947		23.934	2.18702e-14	0.45646
					yi = β0 + β1g(MM52)i + β2g(MM427)i + β3g(SNP_14530903)i + β4g(MM728)i + εi									3.77489e-07	2.97482e-05	0.0988948	0.000126947		23.934	2.18702e-14	0.45646
					yi = β0 + β1g(MM52)i + β2g(MM427)i + β3g(SNP_14545591)i + β4g(MM728)i + εi									3.51348e-07	2.9736e-05	0.115563	0.000161485		23.8353	2.6133e-14	0.45762
					yi = β0 + β1g(MM52)i + β2g(MM427)i + β3g(SNP_15861145)i + β4g(MM728)i + εi									3.5075e-07	4.71037e-05	0.0254859	0.000214826		24.7517	7.92391e-15	0.460482
					yi = β0 + β1g(MM52)i + β2g(MM427)i + β3g(MM728)i + β4g(SNP_4896800)i + εi									1.30655e-06	7.64417e-08	0.000184334	0.300376		22.0521	2.34817e-13	0.447286
					yi = β0 + β1g(MM52)i + β2g(MM427)i + β3g(MM728)i + β4g(SNP_7980674)i + εi									3.03901e-06	6.78302e-06	0.0148674	0.0485514		19.4607	5.26834e-12	0.425736
					yi = β0 + β1g(MM52)i + β2g(MM427)i + β3g(MM728)i + β4g(SNP_8654576)i + εi									7.04646e-07	8.36294e-07	0.0566303	0.014859		22.3931	1.62606e-13	0.451082
					yi = β0 + β1g(MM52)i + β2g(MM427)i + β3g(MM728)i + β4g(SNP_9381623)i + εi									4.35354e-07	7.30022e-07	0.014144	0.168354		21.935	2.17961e-13	0.439271
					yi = β0 + β1g(MM52)i + β2g(MM427)i + β3g(MM728)i + β4g(SNP_10075739)i + εi									6.8229e-07	2.62374e-07	0.0228855	0.0875694		22.5623	1.02739e-13	0.444032
					yi = β0 + β1g(MM52)i + β2g(MM427)i + β3g(MM728)i + β4g(SNP_10214637)i + εi									4.7959e-07	2.32706e-07	0.0207821	0.086433		23.0989	5.35985e-14	0.447663
					yi = β0 + β1g(MM52)i + β2g(MM427)i + β3g(MM728)i + β4g(SNP_11645737)i + εi									5.27429e-07	1.82684e-07	0.0135199	0.109419		22.9278	6.45141e-14	0.445826
					yi = β0 + β1g(MM52)i + β2g(MM427)i + β3g(MM728)i + β4g(SNP_12506158)i + εi									5.27429e-07	1.82684e-07	0.0135199	0.109419		22.9278	6.45141e-14	0.445826
					yi = β0 + β1g(MM52)i + β2g(MM427)i + β3g(MM728)i + β4g(SNP_14215841)i + εi									5.41208e-07	1.7279e-07	0.0170612	0.0550718		23.2745	4.43412e-14	0.449536
					yi = β0 + β1g(MM52)i + β2g(MM427)i + β3g(MM728)i + β4g(SNP_14240551)i + εi									3.74497e-07	1.1687e-07	0.0165865	0.0529681		24.0223	1.72307e-14	0.45306
					yi = β0 + β1g(MM52)i + β2g(MM427)i + β3g(MM728)i + β4g(SNP_15070083)i + εi									6.6588e-07	1.08574e-07	0.0252334	0.0329127		24.637	1.03922e-14	0.463651
			123	Marker + Indel	yi = β0 + β1g(MM52)i + β2g(indel_13908828)i + β3g(MM427)i + β4g(MM728)i + εi									0.000890469	0.184687	9.94618e-08	0.000340071		22.2166	1.8348e-13	0.446865
					yi = β0 + β1g(MM52)i + β2g(indel_15935454)i + β3g(MM427)i + β4g(MM728)i + εi									0.000124571	0.251411	1.16053e-07	0.000406484		22.498	1.17935e-13	0.445522
					yi = β0 + β1g(MM52)i + β2g(indel_15972511)i + β3g(MM427)i + β4g(MM728)i + εi									0.000662293	0.16749	3.02628e-07	0.000229589		20.2298	1.64306e-12	0.423841
					yi = β0 + β1g(MM52)i + β2g(MM427)i + β3g(MM728)i + β4g(Indel_8872537)i + εi									1.01741e-06	1.75147e-06	0.0497118	0.0278381		22.6043	1.12618e-13	0.448905
					yi = β0 + β1g(MM52)i + β2g(MM427)i + β3g(MM728)i + β4g(Indel_15431687)i + εi									2.29534e-07	8.85713e-08	0.0170548	0.104892		24.6199	1.14184e-14	0.465669
			123	Marker + TE	yi = β0 + β1g(MM52)i + β2g(TE_12177658)i + β3g(MM427)i + β4g(MM728)i + εi									2.81248e-05	0.85399	1.51785e-05	0.000176805		17.0595	1.41945e-10	0.418027
					yi = β0 + β1g(MM52)i + β2g(TE_12617099)i + β3g(MM427)i + β4g(MM728)i + εi									0.000105548	0.847353	9.91248e-06	8.22592e-05		16.9628	1.77787e-10	0.421826
					yi = β0 + β1g(MM52)i + β2g(TE_16836944)i + β3g(MM427)i + β4g(MM728)i + εi									3.18434e-05	0.673167	1.08119e-05	0.000151848		17.4632	8.01167e-11	0.418649
					yi = β0 + β1g(MM52)i + β2g(MM52)i + β3g(MM427)i + β4g(TE_6357944)i + εi									7.30143e-06	5.18101e-06	0.000568635	0.0116025		20.2277	3.8585e-12	0.454783
			123	Marker + Footprint	yi = β0 + β1g(MM52)i + β2g(Footprint_12620247)i + β3g(MM427)i + β4g(MM728)i + εi									6.53056e-07	0.687042	1.81403e-07	5.43729e-05		22.8657	5.64486e-14	0.438749
	2		123	Marker	yi = β0 + β1g(MM91)i + β2g(MM515)i + εi									1.50413e-06	2.13983e-05				21.3715	1.15007e-08	0.262641
			123	SNP	yi = β0 + β1g(SNP_9497509)i + β2g(MM515)i + εi									0.00921246	0.000100512				10.8743	4.79514e-05	0.161402
					yi = β0 + β1g(SNP_SNP_9883998)i + β2g(MM515)i + εi									0.0150121	0.000158989				9.82137	0.00011822	0.150355
					yi = β0 + β1g(SNP_13033405)i + β2g(MM515)i + εi									0.000250406	3.44657e-05				15.2782	1.37665e-06	0.215861
					yi = β0 + β1g(SNP_13967107)i + β2g(MM515)i + εi									6.91959e-05	3.87639e-05				16.8302	4.06539e-07	0.231088
					yi = β0 + β1g(SNP_14023610)i + β2g(MM515)i + εi									4.72315e-05	4.47453e-05				17.0008	3.50936e-07	0.231301
					yi = β0 + β1g(SNP_14590272)i + β2g(MM515)i + εi									1.97349e-05	9.83217e-06				19.736	4.5456e-08	0.26059
					yi = β0 + β1g(SNP_15509104)i + β2g(MM515)i + εi									4.93486e-05	7.71733e-05				16.8395	3.91217e-07	0.228055
					yi = β0 + β1g(SNP_18002233)i + β2g(MM515)i + εi									1.60937e-05	0.000233549				17.9671	1.67782e-07	0.241276
					yi = β0 + β1g(SNP_18173880)i + β2g(MM515)i + εi									6.67529e-05	0.000445365				15.6311	1.0158e-06	0.216704
					yi = β0 + β1g(SNP_20362809)i + β2g(MM515)i + εi									0.000138893	0.000586735				14.7744	1.99525e-06	0.207289
					yi = β0 + β1g(MM91)i + β2g(SNP_13092809)i + εi									7.804e-06	0.000316911				17.4351	2.43499e-07	0.232669
					yi = β0 + β1g(MM91)i + β2gSNP_14288480)i + εi									0.000108178	0.022727				12.5902	1.12627e-05	0.178356
					yi = β0 + β1g(MM91)i + β2g(SNP_14509867)i + εi									0.000108178	0.022727				12.5902	1.12627e-05	0.178356
					yi = β0 + β1g(MM91)i + β2g(SNP_14518339)i + εi									0.000108178	0.022727				12.5902	1.12627e-05	0.178356
					yi = β0 + β1g(MM91)i + β2g(SNP_14530903)i + εi									0.000108178	0.022727				12.5902	1.12627e-05	0.178356
					yi = β0 + β1g(MM91)i + β2g(SNP_14545591)i + εi									0.000208204	0.0190114				12.2356	1.52147e-05	0.175457
					yi = β0 + β1g(MM91)i + β2g(SNP_15861145)i + εi									0.000106116	0.00110208				15.8943	7.7234e-07	0.212223
					yi = β0 + β1g(MM91)i + β2g(SNP_16205156)i + εi									0.000134909	0.00138483				14.9952	1.63352e-06	0.206844
			123	Indel	yi = β0 + β1g(indel_13908828)i + β2g(MM515)i + εi									2.55045e-05	5.35807e-05				17.5403	2.36102e-07	0.238513
					yi = β0 + β1g(indel_15935454)i + β2g(MM515)i + εi									9.11851e-05	0.000141604				16.2079	6.3835e-07	0.221396
					yi = β0 + β1g(indel_15972511)i + β2g(MM515)i + εi									0.000163295	0.000421533				14.1291	3.37473e-06	0.201472
					yi = β0 + β1g(indel_17863273)i + β2g(MM515)i + εi									8.27021e-05	0.000229651				16.349	5.89277e-07	0.225974
			123	TE	yi = β0 + β1g(TE_12177658)i + β2g(MM515)i + εi									0.0935848	0.00211096				5.7793	0.00425319	0.106473
					yi = β0 + β1g(TE_12617099)i + β2g(MM515)i + εi									0.209901	0.00261136				5.16387	0.0074317	0.0980535
					yi = β0 + β1g(TE_16836944)i + β2g(MM515)i + εi									0.00255793	0.00736606				8.94561	0.000268373	0.153059
					yi = β0 + β1g(TE_20150892)i + β2g(MM515)i + εi									0.0131433	0.00764469				7.22189	0.00118113	0.127321
			123	Footprint	yi = β0 + β1g(Footprint_12620247)i + β2g(MM515)i + εi									0.566076	0.000272579				7.06429	0.00126155	0.106127
			123	Marker + SNP	yi = β0 + β1g(MM91)i + β2g(SNP_9497509)i + β3g(MM515)i + εi									0.000297334	0.48426	4.17154e-05			12.7294	3.21711e-07	0.254269
					yi = β0 + β1g(MM91)i + β2g(SNP_9883998)i + β3g(MM515)i + εi									0.000279341	0.529448	7.52411e-05			12.0189	7.26291e-07	0.246868
					yi = β0 + β1g(MM91)i + β2g(SNP_13033405)i + β3g(MM515)i + εi									0.00154318	0.106146	1.41175e-05			14.5773	4.64128e-08	0.284468
					yi = β0 + β1g(MM91)i + β2g(SNP_13967107)i + β3g(MM515)i + εi									0.0033958	0.101211	1.56036e-05			15.0058	2.89166e-08	0.28854
					yi = β0 + β1g(MM91)i + β2g(SNP_14023610)i + β3g(MM515)i + εi									0.00245637	0.100495	1.62668e-05			15.3978	1.8739e-08	0.292006
					yi = β0 + β1g(MM91)i + β2g(SNP_14590272)i + β3g(MM515)i + εi									0.103195	0.643137	8.27046e-06			14.2569	6.35674e-08	0.278146
					yi = β0 + β1g(MM91)i + β2g(SNP_15509104)i + β3g(MM515)i + εi									0.00162076	0.109723	1.92272e-05			15.6332	1.43016e-08	0.293307
					yi = β0 + β1g(MM91)i + β2g(SNP_18002233)i + β3g(MM515)i + εi									0.00111923	0.0219024	4.92801e-05			16.7885	4.48797e-09	0.310199
					yi = β0 + β1g(MM91)i + β2g(SNP_18173880)i + β3g(MM515)i + εi									0.0014483	0.044792	0.000106785			14.8675	3.26194e-08	0.284813
					yi = β0 + β1g(MM91)i + β2g(SNP_20362809)i + β3g(MM515)i + εi									0.000660063	0.051543	0.000136792			14.925	3.07079e-08	0.285601
					yi = β0 + β1g(MM91)i + β2g(MM515)i + β3g(SNP_13092809)i + εi									4.80913e-06	0.0649954	0.824767			13.0305	2.23199e-07	0.255348
					yi = β0 + β1g(MM91)i + β2g(MM515)i + β3gSNP_14288480)i + εi									9.93651e-06	0.000653059	0.55737			13.3034	1.62726e-07	0.257635
					yi = β0 + β1g(MM91)i + β2g(MM515)i + β3g(SNP_14509867)i + εi									9.93651e-06	0.000653059	0.55737			13.3034	1.62726e-07	0.257635
					yi = β0 + β1g(MM91)i + β2g(MM515)i + β3g(SNP_14518339)i + εi									9.93651e-06	0.000653059	0.55737			13.3034	1.62726e-07	0.257635
					yi = β0 + β1g(MM91)i + β2g(MM515)i + β3g(SNP_14530903)i + εi									9.93651e-06	0.000653059	0.55737			13.3034	1.62726e-07	0.257635
					yi = β0 + β1g(MM91)i + β2g(MM515)i + β3g(SNP_14545591)i + εi									2.10197e-05	0.000700243	0.505502			12.9951	2.32e-07	0.25483
					yi = β0 + β1g(MM91)i + β2g(MM515)i + β3g(SNP_15861145)i + εi									1.24363e-05	0.00301452	0.13722			14.39	4.8367e-08	0.269526
					yi = β0 + β1g(MM91)i + β2g(MM515)i + β3g(SNP_16205156)i + εi									2.03241e-05	0.00290844	0.131407			13.8013	9.68792e-08	0.266428
			123	Marker + Indel	yi = β0 + β1g(MM91)i + β2g(indel_13908828)i + β3g(MM515)i + εi									0.00457064	0.0685759	2.05104e-05			15.2571	2.2252e-08	0.291962
					yi = β0 + β1g(MM91)i + β2g(indel_15935454)i + β3g(MM515)i + εi									0.00120991	0.101466	2.55422e-05			15.4312	1.76479e-08	0.290618
					yi = β0 + β1g(MM91)i + β2g(indel_15972511)i + β3g(MM515)i + εi									0.00157071	0.113033	7.06851e-05			13.721	1.12432e-07	0.27052
					yi = β0 + β1g(MM91)i + β2g(indel_17863273)i + β3g(MM515)i + εi									0.000423769	0.0752281	3.85512e-05			16.4902	6.25659e-09	0.308285
			123	Marker + TE	yi = β0 + β1g(MM91)i + β2g(TE_12177658)i + β3g(MM515)i + εi									0.000228157	0.991827	0.00132801			9.28676	1.88493e-05	0.224933
					yi = β0 + β1g(MM91)i + β2g(TE_12617099)i + β3g(MM515)i + εi									0.000184943	0.8366	0.00138925			9.00773	2.65174e-05	0.223289
					yi = β0 + β1g(MM91)i + β2g(TE_16836944)i + β3g(MM515)i + εi									0.00353645	0.0994529	0.00285964			9.4201	1.57822e-05	0.223826
					yi = β0 + β1g(MM91)i + β2g(TE_20150892)i + β3g(MM515)i + εi									0.00107055	0.158452	0.00268194			9.10816	2.24518e-05	0.21803
			123	Marker + Footprint	yi = β0 + β1g(MM91)i + β2g(Footprint_12620247)i + β3g(MM515)i + εi									1.80791e-06	0.42298	3.58237e-05			14.0874	6.56107e-08	0.263706
		GxT	123	Marker	yi = β0 + β1g(MM128)i + β2g(MM547)i + εi									0.000328065	0.67144				6.89931	0.00145806	0.10313
			123	SNP	yi = β0 + β1g(SNP_13967107)i + β2g(MM547)i + εi									0.00052889	0.281004				6.42019	0.00229259	0.102854
					yi = β0 + β1g(SNP_14023610)i + β2g(MM547)i + εi									0.00146519	0.252559				5.41787	0.00566411	0.087501
					yi = β0 + β1g(SNP_14590272)i + β2g(MM547)i + εi									0.0259629	0.479739				2.77579	0.0665906	0.0472268
					yi = β0 + β1g(SNP_15509104)i + β2g(MM547)i + εi									0.000924632	0.293336					0.00375423	0.0933331
					yi = β0 + β1g(SNP_18002233)i + β2g(MM547)i + εi									1.78481e-05	0.342114				10.1705	8.67929e-05	0.152549
					yi = β0 + β1g(SNP_18173880)i + β2g(MM547)i + εi									0.000186693	0.499446				7.50667	0.000868985	0.117279
					yi = β0 + β1g(SNP_20362809)i + β2g(MM547)i + εi									0.000406663	0.546364				6.71532	0.001755	0.106229
					yi = β0 + β1g(MM128)i + β2g(SNP_20362809)i + εi									0.000193833	0.325472				8.31337	0.000432179	0.130276
					yi = β0 + β1g(MM128)i + β2g(SNP_4740011)i + εi									0.000365606	0.0231771				9.8832	0.000112894	0.152323
					yi = β0 + β1g(MM128)i + β2g(SNP_8547929)i + εi									0.00218637	1.63066e-05				17.2343	2.84116e-07	0.230608
					yi = β0 + β1g(MM128)i + β2g(SNP_9858537)i + εi									0.00180082	0.000861298				12.789	9.5674e-06	0.180664
					yi = β0 + β1g(MM128)i + β2g(SNP_10202051)i + εi									0.00175278	0.0014925				12.1046	1.69522e-05	0.173905
					yi = β0 + β1g(MM128)i + β2g(SNP_10743038)i + εi									0.000969091	0.0632652				8.42961	0.000378512	0.125014
					yi = β0 + β1g(MM128)i + β2g(SNP_13092809)i + εi									0.000636667	0.00295345				11.2368	3.48741e-05	0.163476
					yi = β0 + β1g(MM128)i + β2g(SNP_14288480)i + εi									0.00445095	0.066306				8.08351	0.000516922	0.122323
					yi = β0 + β1g(MM128)i + β2g(SNP_14509867)i + εi									0.00445095	0.066306				8.08351	0.000516922	0.122323
					yi = β0 + β1g(MM128)i + β2g(SNP_14518339)i + εi									0.00445095	0.066306				8.08351	0.000516922	0.122323
					yi = β0 + β1g(MM128)i + β2g(SNP_14530903)i + εi									0.00445095	0.066306				8.08351	0.000516922	0.122323
					yi = β0 + β1g(MM128)i + β2g(SNP_14545591)i + εi									0.00481864	0.0922684				7.51023	0.000859913	0.115524
					yi = β0 + β1g(MM128)i + β2g(SNP_15861145)i + εi									0.00500132	0.010544				10.2694	7.73237e-05	0.148253
					yi = β0 + β1g(MM128)i + β2g(SNP_16205156)i + εi									0.00432508	0.0308683				8.60614	0.00032885	0.130187
					yi = β0 + β1g(MM128)i + β2g(SNP_18112512)i + εi									0.00294879	0.00399041				10.7765	5.06231e-05	0.155558
					yi = β0 + β1g(MM128)i + β2g(SNP_18253358)i + εi									0.00321901	0.00494147				10.5465	6.14944e-05	0.152745
					yi = β0 + β1g(MM128)i + β2g(SNP_20306786)i + εi									0.00439054	0.011246				9.67801	0.000128951	0.141952
			123	Indel	yi = β0 + β1g(indel_13908828)i + β2g(MM547)i + εi									0.00130801	0.26444				5.52442	0.00515072	0.0897923
					yi = β0 + β1g(indel_15935454)i + β2g(MM547)i + εi									0.000785346	0.34183				6.0454	0.00319612	0.0958896
					yi = β0 + β1g(indel_15972511)i + β2g(MM547)i + εi									0.00144754	0.445141				5.36711	0.0059447	0.0874591
					yi = β0 + β1g(indel_17863273)i + β2g(MM547)i + εi									0.000235596	0.437037				7.32378	0.00102515	0.115656
					yi = β0 + β1g(MM128)i + β2g(indel_9589063)i + εi									0.00170636	0.00198855				11.5182	2.77929e-05	0.168104
			123	TE	yi = β0 + β1g(TE_16836944)i + β2g(MM547)i + εi									0.00552205	0.61438				4.26121	0.016778	0.0792618
					yi = β0 + β1g(TE_20150892)i + β2g(MM547)i + εi									0.0802819	0.50582				1.78714	0.172798	0.0348457
					yi = β0 + β1g(MM128)i + β2g(TE_5595169)i + εi									0.00277944	0.403134				4.9024	0.00937079	0.0918011
					yi = β0 + β1g(MM128)i + β2g(TE_8759468)i + εi									0.00254674	0.556793				5.24884	0.00679737	0.0950037
			123	Footprint	yi = β0 + β1g(MM128)i + β2g(Footprint_5595169)i + εi									0.000448279	0.82049				6.53517	0.00203913	0.100487
					yi = β0 + β1g(MM128)i + β2g(Footprint_5595169)i + εi									0.000448279	0.82049				6.53517	0.00203913	0.100487
			123	Marker + SNP	yi = β0 + β1g(MM128)i + β2g(SNP_13967107)i + β3g(MM547)i + εi									0.0283036	0.0270005	0.374948			6.07654	0.000722475	0.141064
					yi = β0 + β1g(MM128)i + β2g(SNP_14023610)i + β3g(MM547)i + εi									0.0159231	0.0598947	0.352216			5.76882	0.00104968	0.133841
					yi = β0 + β1g(MM128)i + β2g(SNP_14590272)i + β3g(MM547)i + εi									0.0178638	0.756212	0.514382			3.85622	0.0114393	0.0943852
					yi = β0 + β1g(MM128)i + β2g(SNP_15509104)i + β3g(MM547)i + εi									0.0172317	0.0586021	0.384452			6.02588	0.000761476	0.137916
					yi = β0 + β1g(MM128)i + β2g(SNP_18002233)i + β3g(MM547)i + εi									0.105053	0.00569063	0.374381			7.7706	9.25218e-05	0.172282
					yi = β0 + β1g(MM128)i + β2g(SNP_18173880)i + β3g(MM547)i + εi									0.120801	0.021009	0.539221			5.88304	0.00091194	0.13613
					yi = β0 + β1g(MM128)i + β2g(SNP_20362809)i + β3g(MM547)i + εi									0.0519759	0.0370539	0.556046			5.87624	0.000919597	0.135994
					yi = β0 + β1g(MM128)i + β2g(MM547)i + β3g(SNP_3666840)i + εi									0.000180697	0.430351	0.319633			5.73242	0.00110756	0.135202
					yi = β0 + β1g(MM128)i + β2g(MM547)i + β3g(SNP_4740011)i + εi									0.000346937	0.443345	0.023688			6.76166	0.000317319	0.156901
					yi = β0 + β1g(MM128)i + β2g(MM547)i + β3g(SNP_8547929)i + εi									0.00220219	0.606848	1.78832e-05			11.505	1.20477e-06	0.232401
					yi = β0 + β1g(MM128)i + β2g(MM547)i + β3g(SNP_9858537)i + εi									0.00180963	0.48548	0.000842127			8.65175	3.17131e-05	0.184138
					yi = β0 + β1g(MM128)i + β2g(MM547)i + β3g(SNP_10202051)i + εi									0.00179789	0.447113	0.00136972			8.23438	5.243e-05	0.178101
					yi = β0 + β1g(MM128)i + β2g(MM547)i + β3g(SNP_10743038)i + εi									0.000987955	0.518353	0.0571928			5.73201	0.00107584	0.128141
					yi = β0 + β1g(MM128)i + β2g(MM547)i + β3g(SNP_13092809)i + εi									0.000693428	0.901959	0.0034155			7.43216	0.0001368	0.163588
					yi = β0 + β1g(MM128)i + β2g(MM547)i + β3g(SNP_14288480)i + εi									0.00437176	0.58218	0.0639862			5.45817	0.00152312	0.12464
					yi = β0 + β1g(MM128)i + β2g(MM547)i + β3g(SNP_14509867)i + εi									0.00437176	0.58218	0.0639862			5.45817	0.00152312	0.12464
					yi = β0 + β1g(MM128)i + β2g(MM547)i + β3g(SNP_14518339)i + εi									0.00437176	0.58218	0.0639862			5.45817	0.00152312	0.12464
					yi = β0 + β1g(MM128)i + β2g(MM547)i + β3g(SNP_14530903)i + εi									0.00437176	0.58218	0.0639862			5.45817	0.00152312	0.12464
					yi = β0 + β1g(MM128)i + β2g(MM547)i + β3g(SNP_14545591)i + εi									0.00479396	0.665087	0.0899004			5.03428	0.00259096	0.116983
					yi = β0 + β1g(MM128)i + β2g(MM547)i + β3g(SNP_15861145)i + εi									0.00503933	0.604316	0.0106567			6.89393	0.000257695	0.150214
					yi = β0 + β1g(MM128)i + β2g(MM547)i + β3g(SNP_16205156)i + εi									0.00442104	0.758137	0.0316548			5.72405	0.00109989	0.130913
					yi = β0 + β1g(MM128)i + β2g(MM547)i + β3g(SNP_18112512)i + εi									0.00305868	0.922192	0.00479165			7.1267	0.000195318	0.155627
					yi = β0 + β1g(MM128)i + β2g(MM547)i + β3g(SNP_18253358)i + εi									0.0033416	0.936108	0.00593735			6.97344	0.000235278	0.152792
					yi = β0 + β1g(MM128)i + β2g(MM547)i + β3g(SNP_20306786)i + εi									0.00480577	0.848914	0.013238			6.41103	0.000467641	0.142222
			123	Marker + Indel	yi = β0 + β1g(MM128)i + β2g(indel_13908828)i + β3g(MM547)i + εi									0.0187647	0.0560646	0.360544			5.73352	0.00110117	0.134169
					yi = β0 + β1g(MM128)i + β2g(indel_15935454)i + β3g(MM547)i + εi									0.0166512	0.0360262	0.400624			6.17286	0.000635725	0.140806
					yi = β0 + β1g(MM128)i + β2g(indel_15972511)i + β3g(MM547)i + εi									0.0203595	0.045022	0.487257			5.56933	0.00134834	0.13083
					yi = β0 + β1g(MM128)i + β2g(indel_17863273)i + β3g(MM547)i + εi									0.0722474	0.0352051	0.478693			6.0804	0.000719061	0.141141
					yi = β0 + β1g(MM128)i + β2g(MM547)i + β3g(indel_9589063)i + εi									0.00174788	0.553999	0.00193521			7.75259	9.38168e-05	0.17069
			123	Marker + TE	yi = β0 + β1g(MM128)i + β2g(TE_16836944)i + β3g(MM547)i + εi									0.031935	0.0831781	0.537839			4.5268	0.00513224	0.121709
					yi = β0 + β1g(MM128)i + β2g(TE_20150892)i + β3g(MM547)i + εi									0.00827409	0.377384	0.460695			3.6886	0.0145106	0.10146
					yi = β0 + β1g(MM128)i + β2g(MM547)i + β3g(TE_5595169)i + εi									0.00274874	0.520258	0.418292			3.38742	0.0212065	0.0957238
					yi = β0 + β1g(MM128)i + β2g(MM547)i + β3g(TE_8759468)i + εi									0.00246468	0.459994	0.613197			3.66689	0.0148747	0.100005
			123	Marker + Footprint	yi = β0 + β1g(MM128)i + β2g(MM547)i + β3g(Footprint_5595169)i + εi									0.000456379	0.624595	0.833533			4.40875	0.00564309	0.10235
					yi = β0 + β1g(MM128)i + β2g(MM547)i + β3g(Footprint_5595169)i + εi									0.000456379	0.624595	0.833533			4.40875	0.00564309	0.10235
Pb	1	G	120	Marker	yi = β0 + β1g(MM123)i + β2g(MM550)i + εi									1.19143e-05	0.000302481				14.057	3.37979e-06	0.193737
			120	SNP	yi = β0 + β1g(SNP_9497509)i + β2g(MM550)i + εi									0.000994823	0.00272492				10.5677	6.33847e-05	0.161173
					yi = β0 + β1g(SNP_9883998)i + β2g(MM550)i + εi									0.000646975	0.00264607				10.8392	5.12918e-05	0.16717
					yi = β0 + β1g(SNP_13033405)i + β2g(MM550)i + εi									0.0398663	0.00469207				5.51662	0.00523356	0.0926904
					yi = β0 + β1g(SNP_13967107)i + β2g(MM550)i + εi									0.0969871	0.0139514				4.05089	0.0200925	0.0691858
					yi = β0 + β1g(SNP_14023610)i + β2g(MM550)i + εi									0.0882462	0.0155892				3.98097	0.0214187	0.0674958
					yi = β0 + β1g(SNP_14590272)i + β2g(MM550)i + εi									0.000668393	0.00357114				8.45513	0.000385844	0.134304
					yi = β0 + β1g(SNP_15509104)i + β2g(MM550)i + εi									0.0274033	0.0116744				4.93574	0.00882457	0.0809991
					yi = β0 + β1g(MM123)i + β2g(SNP_2834559)i + εi									0.000328874	0.158553				7.0839	0.00126363	0.11141
					yi = β0 + β1g(MM123)i + β2g(SNP_2920544)i + εi									0.000351476	0.0295039				7.95527	0.000590615	0.125368
					yi = β0 + β1g(MM123)i + β2g(SNP_3318778)i + εi									0.000400806	0.0337478				7.77208	0.000690587	0.121873
					yi = β0 + β1g(MM123)i + β2g(SNP_4474111)i + εi									0.000308652	0.181416				7.11583	0.0012325	0.112742
					yi = β0 + β1g(MM123)i + β2g(SNP_5115842)i + εi									0.000657644	0.124366				6.48791	0.00217026	0.105515
			120	Indel	yi = β0 + β1g(indel_13908828)i + β2g(MM550)i + εi									0.0210304	0.00366612				6.26565	0.00265607	0.103112
					yi = β0 + β1g(indel_15935454)i + β2g(MM550)i + εi									0.0490944	0.0165782				4.34257	0.0152824	0.0725666
					yi = β0 + β1g(indel_15972511)i + β2g(MM550)i + εi									0.0979317	0.00817009				4.45417	0.0138219	0.0755531
			120	TE	yi = β0 + β1g(TE_12177658)i + β2g(MM550)i + εi									0.0497409	0.0124268				4.98417	0.0087631	0.0958786
					yi = β0 + β1g(TE_12617099)i + β2g(MM550)i + εi									0.159681	0.00926613				4.5341	0.0132425	0.0897236
					yi = β0 + β1g(TE_16836944)i + β2g(MM550)i + εi									0.434788	0.00698236				3.8963	0.0236066	0.0750785
			120	Footprint	yi = β0 + β1g(Footprint_12620247)i + β2g(MM550)i + εi									0.432298	0.0146214				3.35627	0.0382828	0.0547013
			120	Marker + SNP	yi = β0 + β1g(MM123)i + β2g(SNP_9497509)i + β3g(MM550)i + εi									0.000746087	0.088243	9.9377e-05			11.7666	9.75569e-07	0.244628
					yi = β0 + β1g(MM123)i + β2g(SNP_9883998)i + β3g(MM550)i + εi									0.00112673	0.0459738	0.000131709			11.6438	1.15557e-06	0.246115
					yi = β0 + β1g(MM123)i + β2g(SNP_13033405)i + β3g(MM550)i + εi									0.000263222	0.833979	0.000272854			8.87872	2.62868e-05	0.199319
					yi = β0 + β1g(MM123)i + β2g(SNP_13967107)i + β3g(MM550)i + εi									0.000193621	0.516496	0.000525703			8.01077	7.18835e-05	0.182018
					yi = β0 + β1g(MM123)i + β2g(SNP_14023610)i + β3g(MM550)i + εi									0.000349833	0.642292	0.000945418			7.50129	0.000130536	0.171127
					yi = β0 + β1g(MM123)i + β2g(SNP_14590272)i + β3g(MM550)i + εi									0.126441	0.954242	0.00196911			6.49843	0.000439031	0.15291
					yi = β0 + β1g(MM123)i + β2g(SNP_15509104)i + β3g(MM550)i + εi									0.000286337	0.842393	0.000742286			8.35198	4.6811e-05	0.184159
					yi = β0 + β1g(MM123)i + β2g(MM550)i + β3g(SNP_2834559)i + εi									2.85291e-05	0.000754064	0.681353			9.18304	1.75131e-05	0.197415
					yi = β0 + β1g(MM123)i + β2g(MM550)i + β3g(SNP_2920544)i + εi									3.33918e-05	0.00299721	0.598857			8.76757	2.9012e-05	0.192973
					yi = β0 + β1g(MM123)i + β2g(MM550)i + β3g(SNP_3318778)i + εi									4.90735e-05	0.00442421	0.615462			8.34004	4.74747e-05	0.183944
					yi = β0 + β1g(MM123)i + β2g(MM550)i + β3g(SNP_4474111)i + εi									2.67452e-05	0.000779624	0.640999			9.18693	1.76183e-05	0.198908
					yi = β0 + β1g(MM123)i + β2g(MM550)i + β3g(SNP_5115842)i + εi									5.35525e-05	0.000917492	0.759031			8.61445	3.50411e-05	0.191655
			120	Marker + Indel	yi = β0 + β1g(MM123)i + β2g(indel_13908828)i + β3g(MM550)i + εi									0.000442373	0.939156	0.000176979			9.02266	2.20109e-05	0.200403
					yi = β0 + β1g(MM123)i + β2g(indel_15935454)i + β3g(MM550)i + εi									0.000161354	0.766862	0.000673426			8.35723	4.69428e-05	0.185618
					yi = β0 + β1g(MM123)i + β2g(indel_15972511)i + β3g(MM550)i + εi									0.000208955	0.61483	0.000549257			8.25492	5.39184e-05	0.186531
			120	Marker + TE	yi = β0 + β1g(MM123)i + β2g(TE_12177658)i + β3g(MM550)i + εi									0.000452208	0.772102	0.000462003			8.16468	6.98765e-05	0.20847
					yi = β0 + β1g(MM123)i + β2g(TE_12617099)i + β3g(MM550)i + εi									0.000374366	0.895849	0.000386492			7.99112	8.72067e-05	0.208512
					yi = β0 + β1g(MM123)i + β2g(TE_16836944)i + β3g(MM550)i + εi									1.743e-05	0.49372	0.000151819			9.95178	9.11291e-06	0.239119
			120	Marker + Footprint	yi = β0 + β1g(MM123)i + β2g(Footprint_12620247)i + β3g(MM550)i + εi									1.89698e-05	0.793817	0.000337865			9.24139	1.58657e-05	0.19425
	2		122	Marker	yi = β0 + β1g(MM693)i + εi									0.000209672					14.6239	0.000209672	0.108628
			122	SNP	yi = β0 + β1g(SNP_7344157)i + εi									0.131668					2.30571	0.131668	0.0198246
					yi = β0 + β1g(SNP_7944780)i + εi									0.0381155					4.40434	0.0381155	0.0381644
					yi = β0 + β1g(SNP_10012411)i + εi									0.01803					5.763	0.01803	0.0493564
					yi = β0 + β1g(SNP_10291133)i + εi									0.04845					3.97925	0.04845	0.0337284
			122	Indel	yi = β0 + β1g(indel_7214677)i + εi									0.114102					2.53519	0.114102	0.0217547
					yi = β0 + β1g(indel_7652616)i + εi									0.0106328					6.7463	0.0106328	0.0558717
					yi = β0 + β1g(indel_7750735)i + εi									0.0263269					5.06772	0.0263269	0.0432888
			122	TE	yi = β0 + β1g(TE_9650119)i + εi									0.0010946					11.322	0.0010946	0.103565
			122	Marker + SNP	yi = β0 + β1g(MM693)i + β2g(SNP_7344157)i + εi									0.00293694	0.971176				5.85816	0.00379549	0.0939437
					yi = β0 + β1g(MM693)i + β2g(SNP_7944780)i + εi									0.0132809	0.598043				5.47541	0.00540894	0.0905395
					yi = β0 + β1g(MM693)i + β2g(SNP_10012411)i + εi									0.00893888	0.9343				6.58185	0.00199549	0.10688
					yi = β0 + β1g(MM693)i + β2g(SNP_10291133)i + εi									0.00686021	0.955544				5.89714	0.00366379	0.0945098
			122	Marker + Indel	yi = β0 + β1g(MM693)i + β2g(indel_7214677)i + εi									0.00383822	0.877721				5.71109	0.00433717	0.0918018
					yi = β0 + β1g(MM693)i + β2g(indel_7652616)i + εi									0.0205055	0.524862				6.26836	0.0026205	0.099865
					yi = β0 + β1g(MM693)i + β2g(indel_7750735)i + εi									0.00745479	0.466941				6.39446	0.0023528	0.103312
			122	Marker + TE	yi = β0 + β1g(MM693)i + β2g(TE_9650119)i + εi									0.0816149	0.271184				7.33032	0.00108461	0.131296
		GxT	120	Marker	yi = β0 + β1g(MM679)i + β2g(MM689)i + εi									0.00636799	3.72483e-05				9.19929	0.000194736	0.135885
			120	SNP	yi = β0 + β1g(SNP_2834559)i + β2g(MM689)i + εi									0.645694	0.00187339				5.2137	0.00682619	0.084482
					yi = β0 + β1g(SNP_2920544)i + β2g(MM689)i + εi									0.516905	0.00423683				4.2776	0.0162322	0.0715585
					yi = β0 + β1g(SNP_3318778)i + β2g(MM689)i + εi									0.529666	0.00295742				4.64801	0.0115027	0.0766391
					yi = β0 + β1g(SNP_4474111)i + β2g(MM689)i + εi									0.527547	0.00195557				5.08655	0.00768378	0.083268
					yi = β0 + β1g(SNP_5115842)i + β2g(MM689)i + εi									0.632065	0.00396085				4.38383	0.0147511	0.0744487
					yi = β0 + β1g(SNP_7344157)i + β2g(MM689)i + εi									0.2703	0.00410409				4.36744	0.0149341	0.0729518
					yi = β0 + β1g(SNP_7944780)i + β2g(MM689)i + εi									0.711144	0.0489398				3.33897	0.0391715	0.0582321
					yi = β0 + β1g(MM679)i + β2g(SNP_7344157)i + εi									0.504293	0.504398				0.291759	0.747519	0.00522943
					yi = β0 + β1g(MM679)i + β2g(SNP_7944780)i + εi									0.134983	0.0329224				2.46922	0.0894186	0.0437268
			120	Indel	yi = β0 + β1g(indel_7214677)i + β2g(MM689)i + εi									0.35428	0.00486954				4.27225	0.016313	0.0714754
					yi = β0 + β1g(indel_7652616)i + β2g(MM689)i + εi									0.172792	0.00506892				4.8449	0.00960969	0.0802868
					yi = β0 + β1g(indel_7750735)i + β2g(MM689)i + εi									0.781214	0.0167699				3.60414	0.0305018	0.0620289
					yi = β0 + β1g(MM679)i + β2g(indel_7214677)i + εi									0.575446	0.459153				0.292681	0.746834	0.00524586
					yi = β0 + β1g(MM679)i + β2g(indel_7652616)i + εi									0.0496011	0.0230266				2.69975	0.0716374	0.0463876
					yi = β0 + β1g(MM679)i + β2g(indel_7750735)i + εi									0.258979	0.124205				1.27136	0.284575	0.0227959
			120	Marker + SNP	yi = β0 + β1g(MM679)i + β2g(SNP_2834559)i + β3g(MM689)i + εi									0.0054602	0.458835	3.20201e-05			6.3685	0.000502896	0.145726
					yi = β0 + β1g(MM679)i + β2g(SNP_2920544)i + β3g(MM689)i + εi									0.00628473	0.607684	8.23021e-05			5.61288	0.00128322	0.132756
					yi = β0 + β1g(MM679)i + β2g(SNP_3318778)i + β3g(MM689)i + εi									0.00625321	0.592991	5.69085e-05			5.87571	0.00092442	0.13704
					yi = β0 + β1g(MM679)i + β2g(SNP_4474111)i + β3g(MM689)i + εi									0.00472543	0.55282	2.92466e-05			6.38385	0.000496211	0.147148
					yi = β0 + β1g(MM679)i + β2g(SNP_5115842)i + β3g(MM689)i + εi									0.00571078	0.478357	7.21234e-05			5.76029	0.00108009	0.137937
					yi = β0 + β1g(MM679)i + β2g(SNP_7344157)i + β3g(MM689)i + εi									0.00842091	0.853076	0.000128557			5.47387	0.0015233	0.129896
					yi = β0 + β1g(MM679)i + β2g(SNP_7944780)i + β3g(MM689)i + εi									0.00187401	0.271878	0.000776325			5.80447	0.00102802	0.139964
					yi = β0 + β1g(MM679)i + β2g(MM689)i + β3g(SNP_7344157)i + εi									0.00842091	0.000128557	0.853076			5.47387	0.0015233	0.129896
					yi = β0 + β1g(MM679)i + β2g(MM689)i + β3g(SNP_7944780)i + εi									0.00187401	0.000776325	0.271878			5.80447	0.00102802	0.139964
			120	Marker + Indel	yi = β0 + β1g(MM679)i + β2g(indel_7214677)i + β3g(MM689)i + εi									0.00859928	0.979622	0.000143986			5.39247	0.00168451	0.128212
					yi = β0 + β1g(MM679)i + β2g(indel_7652616)i + β3g(MM689)i + εi									0.0119622	0.74561	0.0013447			5.56812	0.00135602	0.131837
					yi = β0 + β1g(MM679)i + β2g(indel_7750735)i + β3g(MM689)i + εi									0.00434452	0.567505	0.000398496			5.39732	0.00168802	0.130379
					yi = β0 + β1g(MM679)i + β2g(MM689)i + β3g(indel_7214677)i + εi									0.00859928	0.000143986	0.979622			5.39247	0.00168451	0.128212
					yi = β0 + β1g(MM679)i + β2g(MM689)i + β3g(indel_7652616)i + εi									0.0119622	0.0013447	0.74561			5.56812	0.00135602	0.131837
					yi = β0 + β1g(MM679)i + β2g(MM689)i + β3g(indel_7750735)i + εi									0.00434452	0.000398496	0.567505			5.39732	0.00168802	0.130379
Rbi	2	G	123	Marker	yi = β0 + β1g(MM147)i + β2g(MM383)i + β3g(MM385)i + β4g(MM686)i + εi									0.000508218	8.04776e-08	1.05146e-06	1.80609e-05		20.0547	1.27441e-12	0.404698
			123	SNP	yi = β0 + β1g(SNP_7241579)i + β2g(MM383)i + β3g(MM385)i + β4g(MM686)i + εi									0.0467334	2.46914e-05	7.99179e-05	2.75732e-05		14.3376	1.95162e-09	0.344756
					yi = β0 + β1g(SNP_9497509)i + β2g(MM383)i + β3g(MM385)i + β4g(MM686)i + εi									0.122631	2.25306e-06	1.23953e-05	6.9862e-05		14.3484	1.79293e-09	0.34083
					yi = β0 + β1g(SNP_9883998)i + β2g(MM383)i + β3g(MM385)i + β4g(MM686)i + εi									0.169073	2.20291e-06	1.48242e-05	7.71342e-05		14.0778	2.71478e-09	0.340638
					yi = β0 + β1g(SNP_13033405)i + β2g(MM383)i + β3g(MM385)i + β4g(MM686)i + εi									0.121177	8.75515e-05	0.000201961	9.78153e-05		11.4745	8.25066e-08	0.296311
					yi = β0 + β1g(SNP_13967107)i + β2g(MM383)i + β3g(MM385)i + β4g(MM686)i + εi									0.0525627	4.76091e-06	2.35231e-05	0.000991034		12.1649	3.18432e-08	0.306692
					yi = β0 + β1g(SNP_14023610)i + β2g(MM383)i + β3g(MM385)i + β4g(MM686)i + εi									0.0436138	5.78189e-06	2.60768e-05	0.000565334		12.5261	1.91642e-08	0.311006
					yi = β0 + β1g(SNP_14590272)i + β2g(MM383)i + β3g(MM385)i + β4g(MM686)i + εi									0.0383647	6.60023e-06	2.43407e-05	0.000120147		13.8381	3.56507e-09	0.334754
					yi = β0 + β1g(SNP_15509104)i + β2g(MM383)i + β3g(MM385)i + β4g(MM686)i + εi									0.0532547	7.04822e-06	2.69167e-05	0.000228888		12.8285	1.2482e-08	0.314205
					yi = β0 + β1g(SNP_18002233)i + β2g(MM383)i + β3g(MM385)i + β4g(MM686)i + εi									0.0563303	2.36615e-06	6.93097e-06	3.75536e-05		15.8824	2.61848e-10	0.364005
					yi = β0 + β1g(SNP_18173880)i + β2g(MM383)i + β3g(MM385)i + β4g(MM686)i + εi									0.0695619	2.4982e-06	6.58153e-06	4.90697e-05		15.5091	4.15796e-10	0.358517
					yi = β0 + β1g(SNP_20362809)i + β2g(MM383)i + β3g(MM385)i + β4g(MM686)i + εi									0.0654106	3.15737e-06	6.21013e-06	3.15279e-05		15.771	3.00502e-10	0.362376
					yi = β0 + β1g(SNP_21675141)i + β2g(MM383)i + β3g(MM385)i + β4g(MM686)i + εi									0.0337977	1.60132e-06	2.38832e-06	6.80243e-05		16.5776	1.27861e-10	0.380415
					yi = β0 + β1g(MM147)i + β2g(SNP_11434437)i + β3g(MM385)i + β4g(MM686)i + εi									0.00143619	0.00085515	0.155128	1.80596e-05		12.7442	1.61754e-08	0.322686
					yi = β0 + β1g(MM147)i + β2g(MM383)i + β3g(MM385)i + β4g(SNP_7344157)i + εi									0.00321543	3.39905e-08	1.32218e-07	0.116108		13.1937	7.71966e-09	0.320285
					yi = β0 + β1g(MM147)i + β2g(MM383)i + β3g(MM385)i + β4g(SNP_7944780)i + εi									0.00607187	7.14064e-06	1.70463e-05	0.0419306		9.84806	7.71356e-07	0.26546
			123	Indel	yi = β0 + β1g(indel_13908828)i + β2g(MM383)i + β3g(MM385)i + β4g(MM686)i + εi									0.0343369	7.21893e-06	3.82661e-05	0.000393623		12.8157	1.34593e-08	0.317883
					yi = β0 + β1g(indel_15935454)i + β2g(MM383)i + β3g(MM385)i + β4g(MM686)i + εi									0.0957774	6.80562e-06	3.6115e-05	0.000118369		12.6466	1.58817e-08	0.311135
					yi = β0 + β1g(indel_15972511)i + β2g(MM383)i + β3g(MM385)i + β4g(MM686)i + εi									0.0730075	1.46315e-06	9.3907e-06	0.000151569		12.7799	1.41072e-08	0.317277
					yi = β0 + β1g(indel_17863273)i + β2g(MM383)i + β3g(MM385)i + β4g(MM686)i + εi									0.0692573	3.2401e-05	6.68742e-05	8.55961e-05		12.4794	2.09708e-08	0.312146
					yi = β0 + β1g(MM147)i + β2g(MM383)i + β3g(MM385)i + β4g(indel_7214677)i + εi									0.0014422	2.39406e-08	1.15716e-07	0.110789		13.9949	2.72583e-09	0.333252
					yi = β0 + β1g(MM147)i + β2g(MM383)i + β3g(MM385)i + β4g(indel_7652616)i + εi									0.00222389	7.11385e-07	4.00754e-06	0.000164873		16.3187	1.46839e-10	0.368212
					yi = β0 + β1g(MM147)i + β2g(MM383)i + β3g(MM385)i + β4g(indel_7750735)i + εi									0.00199005	3.00465e-07	1.30054e-06	0.0454109		12.7479	1.4713e-08	0.316735
			123	TE	yi = β0 + β1g(TE_6617937)i + β2g(MM383)i + β3g(MM385)i + β4g(MM686)i + εi									0.856897	6.38482e-08	1.47648e-06	2.31239e-06		17.161	1.12887e-10	0.414407
					yi = β0 + β1g(TE_12177658)i + β2g(MM383)i + β3g(MM385)i + β4g(MM686)i + εi									0.0804552	7.76414e-07	9.64286e-06	5.92556e-06		14.5083	2.77706e-09	0.37922
					yi = β0 + β1g(TE_12617099)i + β2g(MM383)i + β3g(MM385)i + β4g(MM686)i + εi									0.0926755	3.78248e-06	3.09588e-05	5.13402e-06		12.1852	5.24999e-08	0.343872
					yi = β0 + β1g(TE_16836944)i + β2g(MM383)i + β3g(MM385)i + β4g(MM686)i + εi									0.0471896	7.0433e-08	2.06214e-06	3.12217e-06		18.8716	1.66982e-11	0.437637
					yi = β0 + β1g(TE_20150892)i + β2g(MM383)i + β3g(MM385)i + β4g(MM686)i + εi									0.0118075	1.26844e-08	4.29182e-07	3.34631e-06		19.9579	5.14692e-12	0.451455
					yi = β0 + β1g(MM147)i + β2g(TE_10506856)i + β3g(MM385)i + β4g(MM686)i + εi									0.00726788	0.762147	0.794164	2.85835e-06		8.40358	7.55446e-06	0.261357
					yi = β0 + β1g(MM147)i + β2g(MM383)i + β3g(TE_12762111)i + β4g(MM686)i + εi									0.00269058	0.0128782	0.491113	1.35482e-07		12.1545	4.92329e-08	0.336183
			123	Footprint	yi = β0 + β1g(Footprint_12620247)i + β2g(MM383)i + β3g(MM385)i + β4g(MM686)i + εi									0.266569	2.25275e-07	2.16101e-06	1.64463e-05		15.432	3.64801e-10	0.345373
			123	Marker + SNP	yi = β0 + β1g(MM147)i + β2g(SNP_7241579)i + β3g(MM383)i + β4g(MM385)i + β5g(MM686)i + εi									0.00342791	0.185993	1.41164e-05	5.62097e-05	4.06118e-05	14.0984	1.31854e-10	0.394931
					yi = β0 + β1g(MM147)i + β2g(SNP_9497509)i + β3g(MM383)i + β4g(MM385)i + β5g(MM686)i + εi									0.00136027	0.532824	2.57741e-06	1.95828e-05	2.53529e-05	14.6532	5.35438e-11	0.399779
					yi = β0 + β1g(MM147)i + β2g(SNP_9883998)i + β3g(MM383)i + β4g(MM385)i + β5g(MM686)i + εi									0.0019088	0.632211	2.31403e-06	1.7362e-05	5.05242e-05	14.2306	1.0888e-10	0.397163
					yi = β0 + β1g(MM147)i + β2g(SNP_13033405)i + β3g(MM383)i + β4g(MM385)i + β5g(MM686)i + εi									0.00653123	0.475544	4.43591e-05	0.000123849	6.87426e-05	11.282	9.12531e-09	0.343105
					yi = β0 + β1g(MM147)i + β2g(SNP_13967107)i + β3g(MM383)i + β4g(MM385)i + β5g(MM686)i + εi									0.0031608	0.381334	1.0743e-06	6.91969e-06	0.00092001	12.2723	1.91063e-09	0.360184
					yi = β0 + β1g(MM147)i + β2g(SNP_14023610)i + β3g(MM383)i + β4g(MM385)i + β5g(MM686)i + εi									0.00450334	0.312428	1.54856e-06	8.66733e-06	0.000465573	12.3723	1.5784e-09	0.359949
					yi = β0 + β1g(MM147)i + β2g(SNP_14590272)i + β3g(MM383)i + β4g(MM385)i + β5g(MM686)i + εi									0.0231031	0.535954	2.20354e-06	1.06722e-05	6.14769e-05	12.5661	1.22255e-09	0.365655
					yi = β0 + β1g(MM147)i + β2g(SNP_15509104)i + β3g(MM383)i + β4g(MM385)i + β5g(MM686)i + εi									0.00376905	0.45092	1.55321e-06	8.82671e-06	0.000216106	12.7253	8.86906e-10	0.364357
					yi = β0 + β1g(MM147)i + β2g(SNP_18002233)i + β3g(MM383)i + β4g(MM385)i + β5g(MM686)i + εi									0.00920273	0.581894	6.52183e-07	3.13214e-06	3.63289e-05	14.802	4.32236e-11	0.402206
					yi = β0 + β1g(MM147)i + β2g(SNP_18173880)i + β3g(MM383)i + β4g(MM385)i + β5g(MM686)i + εi									0.00959963	0.63874	6.99135e-07	2.9925e-06	4.79686e-05	14.462	7.05849e-11	0.396632
					yi = β0 + β1g(MM147)i + β2g(SNP_20362809)i + β3g(MM383)i + β4g(MM385)i + β5g(MM686)i + εi									0.00737852	0.680205	7.00908e-07	2.27064e-06	3.08961e-05	14.8407	4.08838e-11	0.402835
					yi = β0 + β1g(MM147)i + β2g(SNP_21675141)i + β3g(MM383)i + β4g(MM385)i + β5g(MM686)i + εi									0.00344994	0.489969	3.16802e-07	7.62736e-07	4.68256e-05	16.0273	9.09563e-12	0.428225
					yi = β0 + β1g(MM147)i + β2g(MM383)i + β3g(SNP_11434437+)i + β4g(MM385)i + β5g(MM686)i + εi									0.000718817	3.56582e-06	0.0247207	1.95025e-06	6.13087e-05	17.1691	2.05901e-12	0.447473
					yi = β0 + β1g(MM147)i + β2g(MM383)i + β3g(MM385)i + β4g(MM686)i + β5g(SNP_7344157)i + εi									0.00101664	1.98042e-07	1.40995e-06	0.000426245	0.609376	14.3436	7.98599e-11	0.392507
					yi = β0 + β1g(MM147)i + β2g(MM383)i + β3g(MM385)i + β4g(MM686)i + β5g(SNP_7944780)i + εi									0.00164701	3.13462e-05	9.59913e-05	0.0016299	0.674573	10.6505	2.46294e-08	0.330242
			123	Maker + Indel	yi = β0 + β1g(MM147)i + β2g(indel_13908828)i + β3g(MM383)i + β4g(MM385)i + β5g(MM686)i + εi									0.00335357	0.275843	1.87602e-06	1.5427e-05	0.00019647	12.7969	8.63007e-10	0.369886
					yi = β0 + β1g(MM147)i + β2g(indel_15935454)i + β3g(MM383)i + β4g(MM385)i + β5g(MM686)i + εi									0.00130795	0.560011	1.30991e-06	1.19696e-05	8.1643e-05	13.1852	4.43056e-10	0.372619
					yi = β0 + β1g(MM147)i + β2g(indel_15972511)i + β3g(MM383)i + β4g(MM385)i + β5g(MM686)i + εi									0.00151365	0.561484	9.76059e-08	8.91366e-07	8.66517e-05	13.2336	4.48875e-10	0.377741
					yi = β0 + β1g(MM147)i + β2g(indel_1786327)i + β3g(MM383)i + β4g(MM385)i + β5g(MM686)i + εi									0.0112137	0.654854	6.20313e-06	1.81801e-05	8.79257e-05	11.828	3.77699e-09	0.351731
					yi = β0 + β1g(MM147)i + β2g(MM383)i + β3g(MM385)i + β4g(MM686)i + β5g(indel_7214677)i + εi									0.000608125	1.50013e-07	1.24377e-06	0.000398586	0.643684	15.0966	2.69092e-11	0.404772
					yi = β0 + β1g(MM147)i + β2g(MM383)i + β3g(MM385)i + β4g(MM686)i + β5g(indel_7652616)i + εi									0.00166539	1.0085e-06	6.12597e-06	0.153512	0.281428	13.5921	2.41336e-10	0.379752
					yi = β0 + β1g(MM147)i + β2g(MM383)i + β3g(MM385)i + β4g(MM686)i + β5g(indel_7750735)i + εi									0.00106075	9.85153e-07	5.76518e-06	0.00255338	0.991371	12.8975	7.41882e-10	0.371713
			123	Marker + TE	yi = β0 + β1g(MM147)i + β2g(TE_6617937)i + β3g(MM383)i + β4g(MM385)i + β5g(MM686)i + εi									0.000415528	0.43719	4.87564e-09	2.37741e-07	1.38932e-06	18.1568	1.21248e-12	0.486037
					yi = β0 + β1g(MM147)i + β2g(TE_12177658)i + β3g(MM383)i + β4g(MM385)i + β5g(MM686)i + εi									0.0016533	0.269672	6.14303e-08	1.22866e-06	3.77838e-06	14.8666	9.84524e-11	0.441583
					yi = β0 + β1g(MM147)i + β2g(TE_12617099)i + β3g(MM383)i + β4g(MM385)i + β5g(MM686)i + εi									0.00222419	0.282143	4.6896e-07	5.23879e-06	3.3865e-06	12.6619	2.30403e-09	0.407634
					yi = β0 + β1g(MM147)i + β2g(TE_16836944)i + β3g(MM383)i + β4g(MM385)i + β5g(MM686)i + εi									0.00171087	0.174378	9.30861e-09	4.51413e-07	1.97839e-06	18.6455	6.62533e-13	0.492674
					yi = β0 + β1g(MM147)i + β2g(TE_20150892)i + β3g(MM383)i + β4g(MM385)i + β5g(MM686)i + εi									0.00496793	0.131423	3.42755e-09	1.74097e-07	2.11167e-06	18.8165	5.3713e-13	0.494957
					yi = β0 + β1g(MM147)i + β2g(MM383)i + β3g(TE_10506856)i + β4g(MM385)i + β5g(MM686)i + εi									0.000778896	8.02265e-09	0.57807	5.88413e-07	2.53558e-06	17.527	3.13265e-12	0.482479
					yi = β0 + β1g(MM147)i + β2g(MM383)i + β3g(MM385)i + β4g(MM686)i + β5g(TE_12762111)i + εi									0.000941663	1.11113e-07	2.34095e-06	0.286725	1.91384e-06	17.2363	4.17296e-12	0.475664
			123	Marker + Footprint	yi = β0 + β1g(MM147)i + β2g(Footprint_12620247)i + β3g(MM383)i + β4g(MM385)i + β5g(MM686)i + εi									0.000890189	0.428086	1.12247e-07	1.4453e-06	1.96468e-05	15.7956	7.62367e-12	0.405061
		GxT	122	Marker	yi = β0 + β1g(MM432)i + εi									0.000749669					11.9689	0.000749669	0.0906948
			122	SNP	yi = β0 + β1g(SNP_9858537)i + εi									0.0155126					6.0342	0.0155126	0.0494468
					yi = β0 + β1g(SNP_10202051)i + εi									0.026423					5.05757	0.026423	0.0421262
					yi = β0 + β1g(SNP_10743038)i + εi									0.0362956					4.48485	0.0362956	0.0366155
					yi = β0 + β1g(SNP_13092809)i + εi									0.0013268					10.8294	0.0013268	0.0860642
					yi = β0 + β1g(SNP_14288480)i + εi									0.011227					6.63974	0.011227	0.0541402
					yi = β0 + β1g(SNP_14509867)i + εi									0.011227					6.63974	0.011227	0.0541402
					yi = β0 + β1g(SNP_14518339)i + εi									0.011227					6.63974	0.011227	0.0541402
					yi = β0 + β1g(SNP_14530903)i + εi									0.011227					6.63974	0.011227	0.0541402
					yi = β0 + β1g(SNP_14545591)i + εi									0.0155778					6.02797	0.0155778	0.0498064
					yi = β0 + β1g(SNP_15861145)i + εi									0.0117349					6.55282	0.0117349	0.0526108
					yi = β0 + β1g(SNP_16205156)i + εi									0.0388					4.3691	0.0388	0.0366016
					yi = β0 + β1g(MM432)i + β1g(SNP_9858537)i + εi									0.00839578	0.272452				6.77476	0.00165415	0.105403
					yi = β0 + β1g(MM432)i + β1g(SNP_10202051)i + εi									0.00721905	0.339622				6.4137	0.00229313	0.101141
					yi = β0 + β1g(MM432)i + β1g(SNP_10743038)i + εi									0.00726516	0.384659				6.098	0.00302554	0.0943992
					yi = β0 + β1g(MM432)i + β1g(SNP_13092809)i + εi									0.0013268	NA				10.8294	0.0013268	0.0860642
					yi = β0 + β1g(MM432)i + β1g(SNP_14288480)i + εi									0.020288	0.22884				6.21959	0.00272398	0.0976088
					yi = β0 + β1g(MM432)i + β1g(SNP_14509867)i + εi									0.020288	0.22884				6.21959	0.00272398	0.0976088
					yi = β0 + β1g(MM432)i + β1g(SNP_14518339)i + εi									0.020288	0.22884				6.21959	0.00272398	0.0976088
					yi = β0 + β1g(MM432)i + β1g(SNP_14530903)i + εi									0.020288	0.22884				6.21959	0.00272398	0.0976088
					yi = β0 + β1g(MM432)i + β1g(SNP_14545591)i + εi									0.0199972	0.271798				5.91745	0.0035885	0.094051
					yi = β0 + β1g(MM432)i + β1g(SNP_15861145)i + εi									0.0137927	0.229254				6.54805	0.00201564	0.100665
					yi = β0 + β1g(MM432)i + β1g(SNP_16205156)i + εi									0.00978732	0.439254				5.74836	0.00418343	0.0916097
Lfni	2	G	123	Marker	yi = β0 + β1g(MM126)i + β2g(MM515)i + β3g(MM713)i + εi									1.15626e-09	3.12818e-07	7.82694e-06			33.3682	1.00651e-15	0.456881
				SNP	yi = β0 + β1g(SNP_18002233)i + β2g(MM515)i + β3g(MM713)i + εi									0.00938549	4.49255e-06	0.000172951			17.5784	2.02363e-09	0.320121
					yi = β0 + β1g(SNP_18173880)i + β2g(MM515)i + β3g(MM713)i + εi									0.00970966	4.62688e-06	0.000163529			17.5764	2.02768e-09	0.320097
					yi = β0 + β1g(SNP_20362809)i + β2g(MM515)i + β3g(MM713)i + εi									0.0164217	1.20447e-05	0.000331665			15.8482	1.17504e-08	0.298003
					yi = β0 + β1g(MM126)i + β2g(SNP_15861145)i + β3g(MM713)i + εi									1.0807e-06	4.0599e-05	0.000154684			27.7856	1.22109e-13	0.416042
					yi = β0 + β1g(MM126)i + β2g(SNP_16205156)i + β3g(MM713)i + εi									1.58849e-06	5.43967e-05	0.000289311			27.1323	2.56751e-13	0.416572
					yi = β0 + β1g(MM126)i + β2g(MM515)i + β3g(SNP_4896800)i + εi									3.80438e-06	4.76178e-07	0.00230845			21.5381	4.76858e-11	0.37004
					yi = β0 + β1g(MM126)i + β2g(MM515)i + β3g(SNP_7980674)i + εi									8.30848e-07	2.79484e-06	0.0109672			21.0006	9.39682e-11	0.372787
				Indel	yi = β0 + β1g(indel_17863273)i + β2g(MM515)i + β3g(MM713)i + εi									0.0139148	2.8278e-06	0.00040414			16.9986	3.73806e-09	0.314797
				TE	yi = β0 + β1g(TE_20150892)i + β2g(MM515)i + β3g(MM713)i + εi									0.128947	0.000158701	0.00443442			10.3569	5.54932e-06	0.240726
					yi = β0 + β1g(MM126)i + β2g(MM515)i + β3g(TE_6357944)i + εi									1.23417e-08	1.80491e-06	0.0120498			24.2896	7.78253e-12	0.426461
				Marker + SNP	yi = β0 + β1g(MM126)i + β2g(SNP_18002233)i + β3g(MM515)i + β4g(MM713)i + εi									2.37394e-07	0.411314	3.47483e-07	5.7288e-06		24.2216	2.01959e-14	0.466055
					yi = β0 + β1g(MM126)i + β2g(SNP_18173880)i + β3g(MM515)i + β4g(MM713)i + εi									2.36174e-07	0.404722	3.59566e-07	5.32875e-06		24.2244	2.0137e-14	0.466084
					yi = β0 + β1g(MM126)i + β2g(SNP_20362809)i + β3g(MM515)i + β4g(MM713)i + εi									1.12721e-07	0.3952	1.14146e-06	1.04983e-05		23.2444	5.66949e-14	0.455822
					yi = β0 + β1g(MM126)i + β2g(MM515)i + β3g(SNP_15861145)i + β4g(MM713)i + εi									5.55418e-08	0.000286817	0.0337212	6.22013e-05		26.6514	1.0977e-15	0.478899
					yi = β0 + β1g(MM126)i + β2g(MM515)i + β3g(SNP_16205156)i + β4g(MM713)i + εi									1.01666e-07	0.000166928	0.0343917	7.60021e-05		26.6704	1.38515e-15	0.485619
					yi = β0 + β1g(MM126)i + β2g(MM515)i + β3g(MM713)i + β4g(SNP_4896800)i + εi									5.48987e-07	1.74346e-06	0.000688519	0.404653		20.8519	8.73015e-13	0.433494
					yi = β0 + β1g(MM126)i + β2g(MM515)i + β3g(MM713)i + β4g(SNP_7980674)i + εi									6.83414e-08	5.32795e-06	0.000353641	0.537813		21.038	9.25699e-13	0.444891
				Marker + Indel	yi = β0 + β1g(MM126)i + β2g(indel_17863273)i + β3g(MM515)i + β4g(MM713)i + εi									2.43489e-07	0.323006	1.91932e-07	1.72753e-05		23.6932	3.79443e-14	0.462819
				Marker + TE	yi = β0 + β1g(MM126)i + β2g(TE_20150892)i + β3g(MM515)i + β4g(MM713)i + εi									8.5924e-09	0.871348	4.88693e-06	0.000508458		20.7713	2.17041e-12	0.461366
					yi = β0 + β1g(MM126)i + β2g(MM515)i + β3g(MM713)i + β4g(TE_6357944)i + εi									4.12626e-09	3.04978e-06	0.00467237	0.160577		21.6867	8.35815e-13	0.4721
Rbni	2	G	123	Marker	yi = β0 + β1g(MM126)i + β2g(MM691)i + εi									9.78274e-05	4.52949e-05				17.8526	1.63192e-07	0.229313
				SNP	yi = β0 + β1g(SNP_9497509)i + β2g(MM691)i + εi									0.0515972	0.000199239				9.93842	0.000105693	0.149588
					yi = β0 + β1g(SNP_9883998)i + β2g(MM691)i + εi									0.0866342	0.000369141				8.93045	0.000253337	0.138606
					yi = β0 + β1g(SNP_13033405)i + β2g(MM691)i + εi									0.133585	0.000790172				7.30531	0.00104583	0.116317
					yi = β0 + β1g(SNP_13967107)i + β2g(MM691)i + εi									0.244208	0.000738426				6.81268	0.00161391	0.10846
					yi = β0 + β1g(SNP_14023610)i + β2g(MM691)i + εi									0.247528	0.000677658				6.94882	0.00142497	0.109519
					yi = β0 + β1g(SNP_14590272)i + β2g(MM691)i + εi									0.00247766	0.000611114				11.6736	2.48351e-05	0.172498
					yi = β0 + β1g(SNP_15509104)i + β2g(MM691)i + εi									0.170617	0.000169905				8.8497	0.000267484	0.134392
					yi = β0 + β1g(SNP_18002233)i + β2g(MM691)i + εi									0.142434	0.000284236				8.18882	0.000477405	0.126588
					yi = β0 + β1g(SNP_18173880)i + β2g(MM691)i + εi									0.158685	0.000312378				8.0011	0.000562595	0.124046
					yi = β0 + β1g(SNP_20362809)i + β2g(MM691)i + εi									0.0285302	0.000106001				10.341	7.51287e-05	0.154711
					yi = β0 + β1g(MM126)i + β2g(SNP_10012411)i + εi									0.000986516	0.105				8.12349	0.000509905	0.127681
					yi = β0 + β1g(MM126)i + β2g(SNP_10291133)i + εi									0.00136274	0.0790147				8.57685	0.000338911	0.130791
				Indel	yi = β0 + β1g(indel_13908828)i + β2g(MM691)i + εi									0.155505	0.000557075				7.67658	0.000751042	0.120556
					yi = β0 + β1g(indel_15935454)i + β2g(MM691)i + εi									0.269614	0.000177504				8.21433	0.000464851	0.125959
					yi = β0 + β1g(indel_15972511)i + β2g(MM691)i + εi									0.279651	0.000174714				8.05949	0.000536853	0.125813
					yi = β0 + β1g(indel_17863273)i + β2g(MM691)i + εi									0.201042	0.00123147				6.30124	0.00255103	0.101141
				TE	yi = β0 + β1g(TE_12177658)i + β2g(MM691)i + εi									0.0970938	0.000570787				7.63314	0.00083433	0.135983
					yi = β0 + β1g(TE_12617099)i + β2g(MM691)i + εi									0.999961	0.00297276				4.7611	0.010702	0.0911022
					yi = β0 + β1g(TE_16836944)i + β2g(MM691)i + εi									0.0669737	7.88396e-05				9.98122	0.0001125	0.167805
					yi = β0 + β1g(TE_20150892)i + β2g(MM691)i + εi									0.356539	0.000113384				8.48728	0.000396267	0.146364
					yi = β0 + β1g(MM126)i + β2g(TE_9650119)i + εi									3.39339e-06	0.00165358				16.8472	5.14356e-07	0.255853
				Footprint	yi = β0 + β1g(Footprint_12620247)i + β2g(MM691)i + εi									0.982036	6.40518e-05				8.6764	0.00030376	0.127264
				Marker + SNP	yi = β0 + β1g(MM126)i + β2g(SNP_9497509)i + β3g(MM691)i + εi									0.000610965	0.44474	0.000102289			11.4422	1.33247e-06	0.234588
					yi = β0 + β1g(MM126)i + β2g(SNP_9883998)i + β3g(MM691)i + εi									0.00182724	0.484552	0.00019509			9.84919	8.30109e-06	0.211738
					yi = β0 + β1g(MM126)i + β2g(SNP_13033405)i + β3g(MM691)i + εi									0.000546158	0.944149	0.000562444			9.61108	1.09105e-05	0.207683
					yi = β0 + β1g(MM126)i + β2g(SNP_13967107)i + β3g(MM691)i + εi									0.0001631	0.460018	0.000333967			10.1981	5.50189e-06	0.216071
					yi = β0 + β1g(MM126)i + β2g(SNP_14023610)i + β3g(MM691)i + εi									0.000152773	0.471484	0.000237657			10.3443	4.59838e-06	0.216963
					yi = β0 + β1g(MM126)i + β2g(SNP_14590272)i + β3g(MM691)i + εi									0.0189746	0.996803	0.000327996			9.9963	6.9288e-06	0.212704
					yi = β0 + β1g(MM126)i + β2g(SNP_15509104)i + β3g(MM691)i + εi									8.61685e-05	0.465256	9.28618e-05			12.2392	5.41186e-07	0.245246
					yi = β0 + β1g(MM126)i + β2g(SNP_18002233)i + β3g(MM691)i + εi									0.000420469	0.391647	0.000159034			10.4553	4.05216e-06	0.218783
					yi = β0 + β1g(MM126)i + β2g(SNP_18173880)i + β3g(MM691)i + εi									0.000413543	0.363553	0.000175816			10.3299	4.67412e-06	0.216727
					yi = β0 + β1g(MM126)i + β2g(SNP_20362809)i + β3g(MM691)i + εi									0.00124947	0.91882	8.55084e-05			11.1574	1.83291e-06	0.230094
					yi = β0 + β1g(MM126)i + β2g(MM691)i + β3g(SNP_10012411)i + εi									0.00019373	0.000880822	0.384219			9.83518	8.43538e-06	0.211501
					yi = β0 + β1g(MM126)i + β2g(MM691)i + β3g(SNP_10291133)i + εi									0.000214101	0.000462953	0.616091			10.6566	3.18143e-06	0.220527
				Marker + Indel	yi = β0 + β1g(MM126)i + β2g(indel_13908828)i + β3g(MM691)i + εi									8.10801e-05	0.564681	0.000222482			11.4215	1.38483e-06	0.235876
					yi = β0 + β1g(MM126)i + β2g(indel_15935454)i + β3g(MM691)i + εi									1.80743e-05	0.327464	0.000119238			13.0771	2.16204e-07	0.257709
					yi = β0 + β1g(MM126)i + β2g(indel_15972511)i + β3g(MM691)i + εi									2.75024e-05	0.360466	5.93959e-05			12.6248	3.67339e-07	0.254405
					yi = β0 + β1g(MM126)i + β2g(indel_17863273)i + β3g(MM691)i + εi									0.000209188	0.246617	0.000764948			9.61605	1.07233e-05	0.206282
				Marker + TE	yi = β0 + β1g(MM126)i + β2g(TE_12177658)i + β3g(MM691)i + εi									3.09591e-05	0.95637	0.000628558			12.4178	6.23943e-07	0.279568
					yi = β0 + β1g(MM126)i + β2g(TE_12617099)i + β3g(MM691)i + εi									7.54133e-06	0.222777	0.00234751			11.385	1.95074e-06	0.266513
					yi = β0 + β1g(MM126)i + β2g(TE_16836944)i + β3g(MM691)i + εi									5.57186e-05	0.837574	0.000103141			13.7019	1.55704e-07	0.2955
					yi = β0 + β1g(MM126)i + β2g(TE_20150892)i + β3g(MM691)i + εi									1.41917e-05	0.687516	0.000109499			13.7589	1.46809e-07	0.296365
					yi = β0 + β1g(MM126)i + β2g(MM691)i + β3g(TE_9650119)i + εi									1.0099e-05	0.0214459	0.632147			13.5653	1.84017e-07	0.295549
				Marker + Footprint	yi = β0 + β1g(MM126)i + β2g(Footprint_12620247)i + β3g(MM691)i + εi									8.29551e-05	0.777253	3.92571e-05			12.086	5.91501e-07	0.235048
ΔLf	2	G	123	Marker	yi = β0 + β1g(MM10)i + β2g(MM515)i + β3g(MM854)i + εi									8.75751e-05	7.01621e-05	0.000125784			17.5835	1.6315e-09	0.307135
				SNP	yi = β0 + β1g(SNP_9497509)i + β2g(MM515)i + β3g(MM854)i + εi									0.018989	1.44991e-05	9.31011e-05			16.1262	8.82641e-09	0.301652
					yi = β0 + β1g(SNP_9883998)i + β2g(MM515)i + β3g(MM854)i + εi									0.0560515	3.46647e-05	8.90656e-05			15.1957	2.43286e-08	0.293001
					yi = β0 + β1g(SNP_13033405)i + β2g(MM515)i + β3g(MM854)i + εi									0.511178	0.000132473	3.32301e-05			12.6585	3.60754e-07	0.256634
					yi = β0 + β1g(SNP_13967107)i + β2g(MM515)i + β3g(MM854)i + εi									0.496736	0.000131644	0.000176087			11.8127	8.96662e-07	0.242001
					yi = β0 + β1g(SNP_14023610)i + β2g(MM515)i + β3g(MM854)i + εi									0.530406	0.000114215	0.000145788			12.0714	6.62434e-07	0.244337
					yi = β0 + β1g(SNP_14590272)i + β2g(MM515)i + β3g(MM854)i + εi									0.0296415	5.83768e-05	0.000192468			14.2982	6.08482e-08	0.278728
					yi = β0 + β1g(SNP_15509104)i + β2g(MM515)i + β3g(MM854)i + εi									0.331905	0.000431629	0.000120978			11.4797	1.25827e-06	0.233582
					yi = β0 + β1g(SNP_18002233)i + β2g(MM515)i + β3g(MM854)i + εi									0.439063	0.000171436	2.14368e-05			13.0035	2.38728e-07	0.258329
					yi = β0 + β1g(SNP_18173880)i + β2g(MM515)i + β3g(MM854)i + εi									0.397044	0.000148452	3.4602e-05			12.9878	2.42827e-07	0.258098
					yi = β0 + β1g(SNP_20362809)i + β2g(MM515)i + β3g(MM854)i + εi									0.454302	0.000371211	8.31238e-05			11.3045	1.55421e-06	0.232422
					yi = β0 + β1g(MM10)i + β2g(SNP_8547929)i + β3g(MM854)i + εi									0.00129279	0.000411431	3.32829e-05			16.2893	7.06758e-09	0.300046
					yi = β0 + β1g(MM10)i + β2g(SNP_9858537)i + β3g(MM854)i + εi									0.00144034	0.000740159	5.37056e-05			15.2398	2.05295e-08	0.284467
					yi = β0 + β1g(MM10)i + β2g(SNP_10202051)i + β3g(MM854)i + εi									0.00177222	0.000443564	3.22415e-05			15.3182	1.93727e-08	0.287297
					yi = β0 + β1g(MM10)i + β2g(SNP_10743038)i + β3g(MM854)i + εi									0.00148844	1.0143e-05	4.88575e-05			19.095	3.79867e-10	0.328686
					yi = β0 + β1g(MM10)i + β2g(SNP_13092809)i + β3g(MM854)i + εi									0.000252686	0.00165639	0.000186102			14.051	7.41073e-08	0.269947
					yi = β0 + β1g(MM10)i + β2g(SNP_14288480)i + β3g(MM854)i + εi									0.00149437	0.00016442	0.000206788			16.3956	6.16578e-09	0.299578
					yi = β0 + β1g(MM10)i + β2g(SNP_14509867)i + β3g(MM854)i + εi									0.00149437	0.00016442	0.000206788			16.3956	6.16578e-09	0.299578
					yi = β0 + β1g(MM10)i + β2g(SNP_14518339)i + β3g(MM854)i + εi									0.00149437	0.00016442	0.000206788			16.3956	6.16578e-09	0.299578
					yi = β0 + β1g(MM10)i + β2g(SNP_14530903)i + β3g(MM854)i + εi									0.00149437	0.00016442	0.000206788			16.3956	6.16578e-09	0.299578
					yi = β0 + β1g(MM10)i + β2g(SNP_14545591)i + β3g(MM854)i + εi									0.00104919	0.000272218	0.000257495			16.3056	6.94997e-09	0.300256
					yi = β0 + β1g(MM10)i + β2g(SNP_15861145)i + β3g(MM854)i + εi									0.00105161	3.09756e-05	0.000279701			18.5583	6.47813e-10	0.322426
					yi = β0 + β1g(MM10)i + β2g(SNP_16205156)i + β3g(MM854)i + εi									0.00115875	1.5515e-05	0.000264872			19.268	3.55296e-10	0.336453
					yi = β0 + β1g(MM10)i + β2g(SNP_18112512)i + β3g(MM854)i + εi									0.000310476	0.00113823	0.000363986			14.3736	5.02858e-08	0.270994
					yi = β0 + β1g(MM10)i + β2g(SNP_18253358)i + β3g(MM854)i + εi									0.000223218	0.000953742	0.00025186			14.524	4.28183e-08	0.273056
					yi = β0 + β1g(MM10)i + β2g(MM515)i + β3g(SNP_10075739)i + εi									0.00101467	0.000235215	0.0606548			11.5041	1.20594e-06	0.232387
					yi = β0 + β1g(MM10)i + β2g(MM515)i + β3g(SNP_10214637)i + εi									0.000761522	0.000185026	0.0722129			11.6837	9.71469e-07	0.233594
					yi = β0 + β1g(MM10)i + β2g(MM515)i + β3g(SNP_11645737)i + εi									0.000786781	0.000138748	0.0886159			11.5386	1.14297e-06	0.231364
					yi = β0 + β1g(MM10)i + β2g(MM515)i + β3g(SNP_12506158)i + εi									0.000786781	0.000138748	0.0886159			11.5386	1.14297e-06	0.231364
					yi = β0 + β1g(MM10)i + β2g(MM515)i + β3g(SNP_14215841)i + εi									0.000518159	0.000130527	0.10638			11.274	1.53912e-06	0.227264
					yi = β0 + β1g(MM10)i + β2g(MM515)i + β3g(SNP_14240551)i + εi									0.000375154	9.21559e-05	0.12355			11.5758	1.06425e-06	0.22888
					yi = β0 + β1g(MM10)i + β2g(MM515)i + β3g(SNP_15070083)i + εi									0.000631604	6.90151e-05	0.0855391			12.1248	5.94111e-07	0.240295
				Indel	yi = β0 + β1g(indel_13908828)i + β2g(MM515)i + β3g(MM854)i + εi									0.468063	0.000178515	6.28721e-05			12.3305	5.06819e-07	0.249957
					yi = β0 + β1g(indel_15935454)i + β2g(MM515)i + β3g(MM854)i + εi									0.657342	0.000472012	0.00016392			10.7856	2.74839e-06	0.222603
					yi = β0 + β1g(indel_15972511)i + β2g(MM515)i + β3g(MM854)i + εi									0.711189	0.000651556	0.00012779			10.7405	2.97336e-06	0.224977
					yi = β0 + β1g(indel_17863273)i + β2g(MM515)i + β3g(MM854)i + εi									0.46374	0.000137045	4.2071e-05			12.8866	2.76254e-07	0.258319
					yi = β0 + β1g(MM10)i + β2g(indel_9589063)i + β3g(MM854)i + εi									0.00057013	0.0164951	0.000133029			12.6754	3.35093e-07	0.251785
					yi = β0 + β1g(MM10)i + β2g(MM515)i + β3g(indel_15431687)i + εi									0.0001785	7.37737e-05	0.147863			12.4824	4.06904e-07	0.247262
				TE	yi = β0 + β1g(TE_12177658)i + β2g(MM515)i + β3g(MM854)i + εi									0.00529553	0.000237709	0.000590169			11.4963	1.6628e-06	0.264305
					yi = β0 + β1g(TE_12617099)i + β2g(MM515)i + β3g(MM854)i + εi									0.155943	0.000223171	0.000280084			10.8309	3.54241e-06	0.256874
					yi = β0 + β1g(TE_16836944)i + β2g(MM515)i + β3g(MM854)i + εi									0.387843	0.00163959	0.000726008			8.73103	3.4485e-05	0.210906
					yi = β0 + β1g(TE_20150892)i + β2g(MM515)i + β3g(MM854)i + εi									0.498054	0.00162518	0.000658408			8.60952	3.96267e-05	0.208583
					yi = β0 + β1g(MM10)i + β2g(TE_875946)i + β3g(MM854)i + εi									0.0024949	0.108097	8.82669e-05			10.0986	7.27586e-06	0.234313
				Footprint	yi = β0 + β1g(Footprint_12620247)i + β2g(MM515)i + β3g(MM854)i + εi									0.504317	0.000228342	0.000178152			10.8257	2.45796e-06	0.215827
				Marker + SNP	yi = β0 + β1g(MM10)i + β2g(SNP_9497509)i + β3g(MM515)i + β4g(MM854)i + εi									0.00130254	0.909403	1.29533e-05	2.03927e-05		15.8839	2.61378e-10	0.364027
					yi = β0 + β1g(MM10)i + β2g(SNP_9883998)i + β3g(MM515)i + β4g(MM854)i + εi									0.00279141	0.874896	4.79338e-05	2.67151e-05		14.603	1.39554e-09	0.348912
					yi = β0 + β1g(MM10)i + β2g(SNP_13033405)i + β3g(MM515)i + β4g(MM854)i + εi									0.000276065	0.314149	4.80508e-05	1.3193e-05		14.1596	2.4462e-09	0.341941
					yi = β0 + β1g(MM10)i + β2g(SNP_13967107)i + β3g(MM515)i + β4g(MM854)i + εi									0.000873774	0.599883	8.00272e-05	0.000195856		12.6418	1.69203e-08	0.314929
					yi = β0 + β1g(MM10)i + β2g(SNP_14023610)i + β3g(MM515)i + β4g(MM854)i + εi									0.00129519	0.572841	6.80034e-05	0.000150839		12.5782	1.78852e-08	0.311896
					yi = β0 + β1g(MM10)i + β2g(SNP_14590272)i + β3g(MM515)i + β4g(MM854)i + εi									0.0260667	0.472099	5.87404e-05	0.000135945		12.3907	2.35857e-08	0.310616
					yi = β0 + β1g(MM10)i + β2g(SNP_15509104)i + β3g(MM515)i + β4g(MM854)i + εi									0.000454464	0.714882	0.000170023	0.000150545		12.792	1.31001e-08	0.31359
					yi = β0 + β1g(MM10)i + β2g(SNP_18002233)i + β3g(MM515)i + β4g(MM854)i + εi									0.000769843	0.853612	6.6285e-05	2.54646e-05		13.6987	4.12803e-09	0.330498
					yi = β0 + β1g(MM10)i + β2g(SNP_18173880)i + β3g(MM515)i + β4g(MM854)i + εi									0.00067645	0.908634	5.45106e-05	4.61037e-05		13.776	3.73586e-09	0.331744
					yi = β0 + β1g(MM10)i + β2g(SNP_20362809)i + β3g(MM515)i + β4g(MM854)i + εi									0.000626923	0.924781	9.71628e-05	6.96228e-05		12.4383	2.15315e-08	0.309501
					yi = β0 + β1g(MM10)i + β2g(MM515)i + β3g(SNP_8547929)i + β4g(MM854)i + εi									0.000409677	0.0037083	0.0154606	5.47993e-05		15.2468	5.34371e-10	0.350528
					yi = β0 + β1g(MM10)i + β2g(MM515)i + β3g(SNP_9858537)i + β4g(MM854)i + εi									0.000333489	0.00265653	0.0430347	0.000135443		14.6285	1.12928e-09	0.339184
					yi = β0 + β1g(MM10)i + β2g(MM515)i + β3g(SNP_10202051)i + β4g(MM854)i + εi									0.000518153	0.00248578	0.0328595	8.53092e-05		14.7467	1.00604e-09	0.342973
					yi = β0 + β1g(MM10)i + β2g(MM515)i + β3g(SNP_10743038)i + β4g(MM854)i + εi									0.000569146	0.0053207	0.00143048	9.66648e-05		17.2036	4.18688e-11	0.372344
					yi = β0 + β1g(MM10)i + β2g(MM515)i + β3g(SNP_13092809)i + β4g(MM854)i + εi									0.000111523	0.00446776	0.180236	0.000341449		13.3284	6.27817e-09	0.32056
					yi = β0 + β1g(MM10)i + β2g(MM515)i + β3g(SNP_14288480)i + β4g(MM854)i + εi									0.000522097	0.00534611	0.0195735	0.000233173		15.0683	6.45176e-10	0.345855
					yi = β0 + β1g(MM10)i + β2g(MM515)i + β3g(SNP_14509867)i + β4g(MM854)i + εi									0.000522097	0.00534611	0.0195735	0.000233173		15.0683	6.45176e-10	0.345855
					yi = β0 + β1g(MM10)i + β2g(MM515)i + β3g(SNP_14518339)i + β4g(MM854)i + εi									0.000522097	0.00534611	0.0195735	0.000233173		15.0683	6.45176e-10	0.345855
					yi = β0 + β1g(MM10)i + β2g(MM515)i + β3g(SNP_14530903)i + β4g(MM854)i + εi									0.000522097	0.00534611	0.0195735	0.000233173		15.0683	6.45176e-10	0.345855
					yi = β0 + β1g(MM10)i + β2g(MM515)i + β3g(SNP_14545591)i + β4g(MM854)i + εi									0.000349337	0.00517888	0.0268608	0.00029189		15.0264	7.05695e-10	0.347219
					yi = β0 + β1g(MM10)i + β2g(MM515)i + β3g(SNP_15861145)i + β4g(MM854)i + εi									0.000388563	0.0184352	0.00764457	0.000262369		15.9082	2.07754e-10	0.354238
					yi = β0 + β1g(MM10)i + β2g(MM515)i + β3g(SNP_16205156)i + β4g(MM854)i + εi									0.000491259	0.0140825	0.00427025	0.000215387		16.6675	9.17909e-11	0.371069
					yi = β0 + β1g(MM10)i + β2g(MM515)i + β3g(SNP_18112512)i + β4g(MM854)i + εi									0.000143415	0.00169676	0.0424118	0.000401553		14.2306	1.82131e-09	0.331093
					yi = β0 + β1g(MM10)i + β2g(MM515)i + β3g(SNP_18253358)i + β4g(MM854)i + εi									0.000109539	0.00134911	0.0273988	0.000321975		14.5118	1.26736e-09	0.335441
					yi = β0 + β1g(MM10)i + β2g(MM515)i + β3g(MM854)i + β4g(SNP_10075739)i + εi									0.000330772	0.000196003	0.000864572	0.892337		12.3676	2.24059e-08	0.304488
					yi = β0 + β1g(MM10)i + β2g(MM515)i + β3g(MM854)i + β4g(SNP_10214637)i + εi									0.000255236	0.000162893	0.000630843	0.95382		12.7179	1.36603e-08	0.308554
					yi = β0 + β1g(MM10)i + β2g(MM515)i + β3g(MM854)i + β4g(SNP_11645737)i + εi									0.000233319	0.00014992	0.000526124	0.914161		12.7209	1.36058e-08	0.308604
					yi = β0 + β1g(MM10)i + β2g(MM515)i + β3g(MM854)i + β4g(SNP_12506158)i + εi									0.000233319	0.00014992	0.000526124	0.914161		12.7209	1.36058e-08	0.308604
					yi = β0 + β1g(MM10)i + β2g(MM515)i + β3g(MM854)i + β4g(SNP_14215841)i + εi									0.000112619	0.000131604	0.000543042	0.581434		12.4809	1.87438e-08	0.304555
					yi = β0 + β1g(MM10)i + β2g(MM515)i + β3g(MM854)i + β4g(SNP_14240551)i + εi									0.000107277	9.10946e-05	0.00047092	0.539331		12.8072	1.14803e-08	0.306339
					yi = β0 + β1g(MM10)i + β2g(MM515)i + β3g(MM854)i + β4g(SNP_15070083)i + εi									0.000163396	6.07132e-05	0.000447203	0.626611		13.317	6.18358e-09	0.31846
				Marker + Indel	yi = β0 + β1g(MM10)i + β2g(indel_13908828)i + β3g(MM515)i + β4g(MM854)i + εi									0.000751004	0.550291	8.50378e-05	6.69752e-05		13.1719	8.44434e-09	0.323857
					yi = β0 + β1g(MM10)i + β2g(indel_15935454)i + β3g(MM515)i + β4g(MM854)i + εi									0.000226436	0.421219	0.000143774	0.000153782		12.6889	1.50141e-08	0.311852
					yi = β0 + β1g(MM10)i + β2g(indel_15972511)i + β3g(MM515)i + β4g(MM854)i + εi									0.000439939	0.468051	0.000177354	0.000203679		12.2205	2.95699e-08	0.307663
					yi = β0 + β1g(MM10)i + β2g(indel_17863273)i + β3g(MM515)i + β4g(MM854)i + εi									0.00149803	0.853576	5.9049e-05	5.08526e-05		13.1534	8.65046e-09	0.323549
					yi = β0 + β1g(MM10)i + β2g(MM515)i + β3g(indel_9589063)i + β4g(MM854)i + εi									0.000116496	0.000793708	0.247988	0.000307886		13.3973	5.91564e-09	0.323627
					yi = β0 + β1g(MM10)i + β2g(MM515)i + β3g(MM854)i + β4g(indel_15431687)i + εi									3.81338e-05	8.64184e-05	0.00132267	0.497507		12.8816	1.13063e-08	0.313181
				Marker + TE	yi = β0 + β1g(MM10)i + β2g(TE_12177658)i + β3g(MM515)i + β4g(MM854)i + εi									0.00591012	0.087592	0.000101982	0.000448993		11.2275	1.67825e-07	0.320991
					yi = β0 + β1g(MM10)i + β2g(TE_12617099)i + β3g(MM515)i + β4g(MM854)i + εi									0.00916311	0.747817	0.000113277	0.000227318		10.4199	5.11886e-07	0.309472
					yi = β0 + β1g(MM10)i + β2g(TE_16836944)i + β3g(MM515)i + β4g(MM854)i + εi									0.000260139	0.911763	0.000237184	0.000331303		11.0361	2.03425e-07	0.312761
					yi = β0 + β1g(MM10)i + β2g(TE_20150892)i + β3g(MM515)i + β4g(MM854)i + εi									0.00022202	0.872188	0.000223938	0.000296531		11.0411	2.02097e-07	0.312858
					yi = β0 + β1g(MM10)i + β2g(MM515)i + β3g(TE_8759468)i + β4g(MM854)i + εi									0.000340093	0.000444315	0.328399	0.000149936		11.8128	7.16374e-08	0.325306
				Marker + Footprint	yi = β0 + β1g(MM10)i + β2g(Footprint_12620247)i + β3g(MM515)i + β4g(MM854)i + εi									0.000129682	0.701461	8.18296e-05	0.000139328		13.0471	8.10904e-09	0.308463
